# Supplementary material for: Integrated analysis of RNA methylation regulators crosstalk and immune infiltration for predictive and personalized therapy of diabetic nephropathy
Source: Hum Genomics. 2023 Feb 10;17:6. doi: 10.1186/s40246-023-00457-9 (PMC9912588; doi:10.1186/s40246-023-00457-9)
Supplement: Supplementary file 2 — Additional file 2. Table S1. The primer sequences for target mRNA. Table S2. The baseline information of included individuals in four GEO cohorts. Table S3. Correlation analysis of the 24 RNA methylation regulators. Table S4. Immune cell infiltration characteristics of diabetic nephropathy samples in eight GEO cohorts. Table S5. Enrichment score of immune reaction pathways in four GEO cohorts. Table S6. Enrichment score of HLA gene set in four GEO cohorts. Table S7. Differentially expressed genes between Subtype_1, Subtype_2, and Subtype_3. Table S8. The univariate logistic regression analysis to identified the risk genes of diabetic nephropathy. Table S9. Samples clustering in four GEO cohorts. [file 40246_2023_457_MOESM2_ESM.xlsx]

## Sheet: Table S1
Primer名称	序列(5'to3')	碱基数
METTL3	CAAGGCTTCAACCAGGGTCT	20
	GGTTTCCAAGGGTGATCCAGT	21
DNMT1	GCGGCTCAAAGATTTGGAAAGA	22
	CAGGTAGCCCTCCTCGGAT	19
ADAR1	CTTCCAGTGCGGAGTAGCG	19
	CTGAGGGAATACCCCTGCCG	20
YTHDC1	ATCTTCCGTTCGTGCTGTCC	20
	GGACCATACACCCTTCGCTT	20
WTAP	GGAAAGGACGGGGAGTGTTAC	21
	TGGTCATCTTGAATCAGGAGAGT	23

## Sheet: Table S2
ID	GSM2642424	GSM2642425	GSM2642426	GSM2642427	GSM2642428	GSM2642429	GSM2642430	GSM1146269	GSM1146270	GSM1146271	GSM1146272	GSM1146273	GSM1146274	GSM1146275	GSM1146201	GSM1146202	GSM1146203	GSM1146204	GSM1146205	GSM1146206	GSM1146207	GSM756992	GSM756993	GSM756994	GSM756995	GSM756996	GSM756997	GSM756998	GSM756999	GSM757000	GSM2642291	GSM2642292	GSM2642293	GSM2642294	GSM2642295	GSM2642296	GSM2642297	GSM2810770	GSM2810771	GSM2810772	GSM2810773	GSM2810774	GSM2810775	GSM2810776	GSM2810645	GSM2810646	GSM2810647	GSM2810648	GSM2810649
METTL3	7.68249	8.13829	8.05106	8.14938	7.68296	8.43036	7.39453	7.66072	8.10169	8.0301	8.10641	7.64676	8.38467	7.38325	8.1427	8.03666	8.08969	6.99538	8.13501	8.14502	7.79823	7.52876	7.28584	7.47925	7.73268	7.35921	7.52722	7.92411	7.69598	7.67242	8.03452	7.98089	6.96486	7.71856	8.03399	7.93483	8.03758	7.66704	8.15764	8.05727	8.156	7.65905	8.44712	7.3819	8.071	7.96404	8.03422	7.08056	8.02169
WTAP	7.11838	7.916	7.93406	7.48685	7.75494	7.96846	7.40013	7.0898	7.87287	7.95542	7.43112	7.7557	7.95242	7.44621	8.06273	7.37662	7.7282	7.31949	7.03062	7.5275	7.75788	7.19175	7.48069	7.74748	7.63817	7.09302	7.09412	7.65142	7.56679	7.17731	7.98632	7.69555	7.32104	7.75169	7.14359	7.38191	7.49934	7.07395	7.90997	7.91678	7.44297	7.74414	7.95408	7.35416	7.98049	7.34892	7.72368	7.54578	7.17474
ZC3H13	5.74175	5.6475	6.0194	5.39345	5.71883	5.53696	5.69355	5.97598	5.38939	5.58155	5.48942	5.57833	5.63263	5.65013	5.73405	5.52182	5.80807	6.36919	5.35481	5.45257	5.49118	5.64814	6.07762	5.99548	5.67842	5.31237	5.66883	5.88736	5.78604	5.26008	5.67132	5.99695	6.01567	5.39764	5.44449	5.65018	5.59756	5.67765	5.59213	6.05813	5.30556	5.65623	5.4313	5.60441	5.63582	5.60249	5.94406	5.96819	5.43075
RBM15	7.30213	6.92334	7.14128	6.61355	7.59042	7.14609	7.19313	7.25021	6.92403	7.19475	6.63625	7.57028	7.13072	7.18452	6.95851	7.38617	6.99661	7.43609	7.10751	7.26998	7.38668	7.43538	7.64184	8.00151	6.94909	6.9448	6.85605	7.11409	7.10427	7.18468	7.02902	6.95583	7.26906	7.28312	6.76357	7.20674	7.13648	7.50032	7.09851	7.33596	6.75638	7.80426	7.35337	7.38501	7.1761	7.31843	7.15304	7.37262	6.97861
CBLL1	3.87706	4.20316	4.25445	4.01369	4.33876	4.10898	4.1024	4.02946	4.10688	4.19512	3.92582	4.45445	4.12488	4.12226	3.76244	4.26094	4.40403	4.24249	4.51129	4.05135	4.43761	4.51573	4.0941	4.02994	4.10094	4.02727	3.8385	4.52907	4.24498	3.84808	3.75085	4.26707	4.13928	4.29831	4.3628	4.15482	3.98297	3.80342	4.18887	4.29205	3.94403	4.40492	4.07918	4.08301	3.82541	4.19662	4.27686	4.14707	4.37393
RBM15B	6.6745	6.82955	6.80673	6.6112	6.40647	6.9533	6.37436	6.66672	6.80876	6.85897	6.63276	6.36691	6.9386	6.37918	6.24071	6.48514	6.56477	6.62253	6.83429	6.42878	6.6867	6.57789	6.18633	6.76474	6.55139	6.87299	6.66749	6.99657	7.01172	6.76969	6.2886	6.59079	6.63985	6.71316	6.8617	6.51755	6.46466	6.52258	6.66006	6.68402	6.50518	6.24241	6.78655	6.23597	6.31876	6.56371	6.72488	6.67166	6.89608
YTHDC2	5.40695	5.31291	5.0949	4.80107	5.19257	4.99673	5.044	5.47218	5.25592	5.10073	4.75294	5.23341	4.9432	5.02304	5.02714	5.26292	5.21901	4.96468	5.20366	4.89249	5.01181	4.93608	5.4231	5.24346	5.13958	4.93173	4.87739	5.03024	5.2696	4.78485	4.98219	5.15735	4.92324	4.9638	5.16232	5.21083	4.84785	5.63374	5.4253	5.21566	4.8706	5.38187	5.06953	5.15121	5.0267	5.25549	5.22501	4.9101	5.15737
FMR1	7.50444	7.81711	7.50333	7.66206	7.23123	7.37894	7.23029	7.53376	7.78208	7.50198	7.65433	7.22228	7.33908	7.23586	7.6419	7.59079	7.66253	7.10465	7.3396	7.11454	7.73637	7.6764	7.81092	7.38764	6.81264	7.34694	8.01133	8.22231	8.14242	7.09442	7.61915	7.6348	7.02054	7.72756	7.29133	7.56017	7.03693	7.42767	7.79689	7.42158	7.64454	7.08694	7.25202	7.09069	7.672	7.66035	7.67314	7.13429	7.36021
LRPPRC	7.43877	8.10636	7.89152	8.34046	7.81806	7.48113	7.63829	7.64228	8.17488	7.88194	8.16725	7.9681	7.14346	7.76998	7.91653	7.43347	7.61739	6.97887	8.22971	7.66145	8.10172	7.81241	7.14712	7.39731	7.11865	7.9153	8.37815	8.42532	8.49933	7.53173	7.82657	7.59845	7.15101	7.9499	8.05514	7.48203	7.63693	7.33429	8.07877	7.84489	8.32509	7.73525	7.39093	7.56867	7.94945	7.68165	7.7579	7.27675	8.16232
HNRNPA2B1	8.55911	9.24826	9.14067	9.12176	9.01642	8.97954	8.44644	8.46522	9.23759	8.78684	9.25271	9.06682	9.32973	8.21338	8.94683	9.28366	9.30935	8.12487	9.11853	8.51633	9.2273	8.57559	7.31514	8.18202	8.9566	8.95437	8.63838	8.90775	8.72245	8.87038	8.82127	9.10963	8.14354	9.06837	8.96593	9.09509	8.46628	8.67277	9.45257	9.37199	9.307	9.19696	9.15791	8.56476	8.83843	9.08814	9.11437	8.15002	8.9581
IGF2BP1	6.50022	5.94648	4.54964	3.96752	6.80169	6.44833	3.98151	6.46465	5.78636	4.58218	3.8784	6.78747	6.41666	3.83047	4.36372	7.21644	4.83435	4.38934	4.61334	5.25652	9.30641	4.36073	4.50365	3.99613	4.25218	3.9687	4.12762	4.94852	4.46543	4.46508	4.35661	4.72673	4.31515	8.35516	4.53197	6.78022	5.11569	6.7869	6.11374	4.82934	4.09546	7.11387	6.78446	4.02823	4.35714	6.87446	4.78601	4.38692	4.6578
IGF2BP2	9.03807	8.82762	9.30624	7.57496	6.52116	10.1869	8.68434	9.05358	8.80627	9.34145	7.51337	6.47116	10.2039	8.72738	10.6828	8.04457	9.63763	8.89929	7.65023	10.4856	7.57473	7.48081	7.61213	6.14719	7.83312	6.76865	10.2456	8.75798	9.745	9.4425	10.3022	9.472	8.88346	7.85752	7.91199	8.21833	10.1537	9.4966	9.26785	9.9289	7.57671	6.20599	11.0666	9.08465	10.0104	7.75773	9.06993	8.51175	7.46001
IGF2BP3	7.05801	8.72583	6.98444	6.9951	9.12412	7.88556	7.34867	7.05113	8.72742	6.95895	6.97133	9.21484	7.86347	7.36012	5.63907	8.43766	6.00956	7.18788	6.73184	7.02686	10.425	7.30242	7.20407	6.62177	7.595	6.43051	7.03306	7.58249	7.97666	7.27448	5.80198	6.08488	6.95227	9.3823	6.6302	7.86631	6.83992	6.83203	8.67951	6.72845	6.77056	9.16202	7.75102	7.15546	6.24817	8.77757	6.62911	7.64974	7.30606
FTO	8.18088	8.62691	8.74007	8.62464	8.27364	8.87221	8.26699	8.20749	8.59074	8.76622	8.60017	8.28904	8.85377	8.29214	8.74049	8.06581	8.45394	8.61821	7.98344	8.566	8.36178	8.48165	7.87168	8.19773	8.25804	8.37316	8.39557	7.94314	8.00156	8.39695	8.73492	8.48652	8.63856	8.41925	8.08913	8.14762	8.58484	8.20619	8.71042	8.87431	8.72005	8.321	9.00804	8.31763	8.69654	8.24346	8.52596	8.59449	8.20422
ADAR1	9.19181	9.62124	9.50411	9.71504	9.06074	9.56954	9.00025	9.20915	9.61182	9.52099	9.75323	9.05091	9.55197	8.99045	8.83992	9.52992	9.17163	9.22576	9.24462	9.41586	9.10677	9.21384	8.65437	9.26702	9.22286	9.13334	9.29746	9.32963	9.62605	9.01416	8.82468	9.11142	9.14589	9.06822	9.18795	9.43802	9.31802	9.26749	9.69849	9.5982	9.82528	9.13384	9.65068	9.06715	8.93895	9.7237	9.25033	9.27815	9.40194
ADARB1	5.32457	5.50592	5.6584	5.75744	5.46928	5.41506	5.55467	5.29635	5.47709	5.64042	5.7546	5.45461	5.41703	5.53365	5.22923	5.55007	5.40467	5.40727	5.65548	5.63863	5.48506	5.38791	5.71447	5.84304	5.83999	5.35738	5.42983	5.32233	5.29057	5.45086	5.24051	5.42153	5.43191	5.49888	5.66421	5.55625	5.64342	5.41322	5.59324	5.74723	5.89989	5.55856	5.5276	5.62972	5.28296	5.63307	5.51795	5.46042	5.77077
ADARB2	4.30468	3.94117	3.85357	3.93634	3.93961	3.84883	4.03027	4.25823	3.88806	3.90216	3.93371	3.96653	3.90834	4.06974	4.26166	3.94251	4.08481	4.36056	3.79684	3.81042	3.6921	3.86963	4.32395	4.64393	4.15494	4.06039	3.88249	3.69336	3.80693	3.77607	4.28791	4.12631	4.37291	3.78069	3.86469	3.99602	3.87019	4.23038	3.80898	3.77559	3.82077	3.86725	3.7912	3.9765	4.139	3.83066	4.01126	4.23295	3.76073
TRDMT1	4.99919	4.38312	4.75474	4.25272	4.56269	4.55786	4.56902	4.8845	4.56263	4.91108	4.32954	4.8104	4.42462	4.51097	4.6607	5.10708	4.71429	4.31256	4.11499	4.48552	4.53057	4.48395	4.45213	4.4578	4.14289	4.32494	4.19492	4.6916	4.81189	4.29902	4.61184	4.68015	4.32209	4.39839	4.10351	4.95085	4.44112	5.20244	4.53047	4.92352	4.3544	4.73362	4.79095	4.75608	4.57481	4.8913	4.70673	4.38562	4.14798
DNMT1	6.99479	7.58318	7.5193	7.46385	7.29294	7.83461	7.07714	6.96314	7.55851	7.51937	7.44232	7.26449	7.83016	7.03468	7.15019	8.37538	7.31956	7.0807	8.01512	7.38661	7.92476	7.22318	6.56805	7.68261	8.01657	7.2355	6.47384	7.52253	7.21927	7.18498	6.97173	7.09707	6.91227	7.55484	7.61197	7.87948	7.14553	7.09615	7.70228	7.65074	7.5644	7.40259	7.96023	7.18357	7.15029	7.91867	7.12457	7.06536	7.66435
DNMT3A	5.94302	5.84793	5.77365	6.02014	5.78021	5.95207	5.58697	5.9106	5.83645	5.79342	6.01459	5.7675	5.90653	5.59406	5.61893	5.56117	5.59599	6.13031	5.6176	5.63762	5.15062	5.74956	5.89623	6.22377	6.0959	5.50302	5.63096	5.41143	5.22582	5.72809	5.67565	5.64641	6.15727	5.22553	5.67599	5.6219	5.69419	6.05559	5.99823	5.90811	6.14982	5.88842	6.06967	5.71416	5.66451	5.65198	5.64395	6.18425	5.69856
DNMT3B	5.04667	6.0227	5.60431	5.14251	5.52839	5.65822	5.48349	5.02565	6.10686	5.63531	5.09355	5.54755	5.6565	5.50982	5.22664	5.43671	5.14413	6.07593	5.04985	5.01851	5.63063	5.31273	6.08594	6.01285	5.30501	5.35269	5.24602	5.3065	5.26133	5.33826	5.13422	5.06535	5.67459	5.38391	5.0159	5.26951	4.99503	5.11927	6.27614	5.75933	5.22445	5.69254	5.81276	5.64089	5.30068	5.43652	5.19749	6.01355	5.14513
YTHDC1	6.83961	7.31988	7.37852	7.18903	7.25303	6.91246	7.01599	6.86606	7.30748	7.41069	7.10297	7.21666	6.89428	7.02892	7.23477	7.36821	7.31593	7.14416	7.09244	7.0396	7.23519	7.04635	7.6015	7.06876	7.04235	6.84845	7.05255	7.30841	7.42962	6.96179	7.18741	7.27479	7.0565	7.19943	7.00204	7.35803	6.92702	6.79191	7.30303	7.40676	7.10158	7.17884	6.88469	6.96841	7.19956	7.31336	7.26962	7.03916	6.9814
YTHDF1	7.94766	8.37211	8.32564	8.16306	8.38379	8.00546	7.9877	7.92826	8.39571	8.30471	8.10329	8.46656	7.99866	7.97556	7.76375	7.50755	8.12995	7.9747	8.11664	8.42779	8.50266	8.40167	7.59029	7.93352	8.11248	8.09478	8.50501	8.48885	8.20323	7.61645	7.8074	8.06509	7.95834	8.33854	8.05958	7.6271	8.26513	7.97663	8.45935	8.35508	8.18404	8.4801	8.05899	8.01727	8.06566	7.85302	8.34487	8.14573	8.29858
YTHDF3	7.06909	7.46563	7.546	6.94013	7.54963	7.08607	7.20603	7.07593	7.44135	7.56802	6.91701	7.54832	7.02698	7.22558	7.27326	7.4985	7.3042	6.85995	7.32829	7.42328	7.92227	7.32198	7.55197	7.43684	6.78915	7.10145	7.11031	7.6339	7.57397	7.11003	7.20459	7.23323	6.7599	7.90155	7.27517	7.45029	7.36898	7.05498	7.55637	7.67417	6.88404	7.65186	7.04513	7.22816	7.29435	7.6105	7.39903	6.90572	7.3646
TRMT61B	6.87083	7.01132	6.74305	6.88067	6.38782	6.84067	6.33139	6.90116	6.9366	6.80737	6.80457	6.30583	6.79432	6.33414	6.43928	6.55381	6.63741	7.07067	7.22053	6.59997	6.12	7.03666	5.70702	5.84167	6.05311	7.20683	7.04817	7.12835	6.9582	6.28172	6.39893	6.5785	7.01748	6.06875	7.18827	6.52211	6.56428	7.17185	7.20418	7.06517	7.0762	6.59996	7.08825	6.6382	6.40689	6.36766	6.52624	7.00582	7.1019
TRMT61A	6.17067	6.27273	6.1414	6.59795	5.97044	6.32452	6.21097	6.16302	6.22198	6.1571	6.59169	5.97449	6.26744	6.2081	6.01035	6.0976	5.97465	6.49857	6.25109	6.19334	6.15965	6.28237	6.38026	6.45444	6.24571	6.48789	6.51263	5.82064	5.92655	6.24312	6.0445	6.01149	6.58221	6.21606	6.31868	6.15398	6.25512	6.13023	6.24231	6.08449	6.65789	5.88998	6.34964	6.16155	6.11883	6.18074	6.06555	6.55506	6.32717
RRP8	6.32621	7.33527	7.08458	6.99961	6.54262	6.32974	6.51519	6.34897	7.29095	7.08046	6.97397	6.52467	6.33585	6.54107	6.54852	6.60771	6.79011	5.92461	7.14001	7.16056	6.78819	6.55307	6.08308	6.50867	6.66754	6.76226	6.37643	6.50502	6.33347	6.58459	6.38914	6.59892	5.82421	6.60483	6.92576	6.43583	6.93321	6.43742	7.46322	7.20852	7.12679	6.62524	6.43992	6.62728	6.64796	6.61942	6.83501	6.12494	7.09631
ALKBH1	6.92644	6.59343	6.9934	6.96919	6.79206	6.28036	6.92299	6.90856	6.58711	7.03139	6.95551	6.81025	6.22809	6.89774	6.82808	6.65457	6.5892	7.1551	6.47284	6.49856	6.46961	6.45401	7.34584	6.75818	6.5747	6.68217	6.94708	6.69567	6.77343	6.4167	6.79187	6.55634	7.10551	6.45807	6.45974	6.62652	6.47856	7.02781	6.67711	7.14182	7.09218	6.92413	6.20346	7.01993	6.836	6.74711	6.55822	7.13563	6.53916
CPSF1	5.22807	5.84309	5.70259	5.53516	5.3094	4.91838	5.23869	5.22757	5.81802	5.67347	5.4659	5.27029	4.90576	5.22556	4.89245	5.45156	4.81644	5.31155	5.1793	5.27825	5.36135	5.05607	5.323	5.90628	5.73138	5.17207	5.29038	4.90569	5.01929	5.10662	4.90956	4.87769	5.31319	5.2884	5.22889	5.44818	5.29035	5.23741	5.98505	5.74382	5.58109	5.27039	4.78927	5.17784	5.0683	5.5895	4.96388	5.53387	5.34969
CPSF4	7.50548	7.98029	8.174	8.02836	7.46622	8.06748	7.67996	7.5143	7.93517	8.22014	8.03028	7.42847	8.03023	7.67506	8.09234	7.73019	7.43032	8.17675	7.49741	8.21177	7.31161	7.67471	8.18247	8.16932	8.16228	7.77848	7.79081	7.41934	7.76401	7.73761	8.02271	7.40301	8.08937	7.29635	7.48939	7.69517	8.12789	7.43113	7.92122	8.1726	8.01246	7.37229	8.01175	7.6377	8.09411	7.79644	7.51513	8.11597	7.61962
CSTF1	5.69287	6.09288	6.10515	5.90517	5.88963	6.28893	5.79639	5.70944	6.07995	6.11018	5.88719	5.83939	6.29212	5.81596	6.09091	6.25752	5.77951	5.6252	6.19853	6.53023	6.24025	6.12911	5.89937	5.74176	5.70065	5.98509	5.72284	6.55519	6.17985	6.16616	5.99288	5.73722	5.61724	6.12789	6.09074	6.12755	6.34916	5.66404	6.12286	6.12028	5.8932	5.81725	6.35874	5.7691	6.13986	6.23953	5.83207	5.70319	6.17346
CSTF2	6.79177	6.91778	6.59492	6.7144	6.7189	6.58077	6.37289	6.78287	6.90395	6.60102	6.68811	6.73864	6.54216	6.37696	6.49782	6.7995	6.44834	7.28925	6.55776	6.44004	6.33413	6.51786	6.37308	6.60771	6.67657	6.74988	6.32451	6.27579	6.25064	6.74573	6.41131	6.38125	6.8981	6.32009	6.45183	6.60233	6.3847	6.8464	6.98928	6.66376	6.76179	6.80103	6.63111	6.4483	6.53083	6.6485	6.41764	7.02277	6.50216
CSTF3	7.21543	7.33278	7.37937	7.35918	7.18094	7.73289	7.0455	7.23228	7.29718	7.36508	7.34704	7.17689	7.75008	7.0513	7.37734	7.55361	7.11249	7.53108	7.22874	7.10992	7.4944	7.38747	7.12648	7.62413	7.37307	7.20818	6.74478	7.24221	7.08318	6.91588	7.25612	7.03282	7.3678	7.3612	7.14377	7.40216	7.0439	7.28783	7.39438	7.4591	7.43755	7.24122	7.89741	7.08527	7.32689	7.45265	7.12087	7.44583	7.21358
CFI	8.10688	9.18071	6.90957	9.2005	9.31386	7.93247	8.7873	8.14167	9.18197	6.89961	9.16933	9.28651	7.89586	8.85182	7.47148	8.30302	7.02887	7.56278	8.90731	7.58664	9.18092	8.98319	6.7288	7.86663	8.04374	8.79341	9.24074	9.43406	9.22072	8.01929	7.7901	7.35171	7.88915	9.47386	9.19759	8.60491	7.89612	8.12071	9.453	6.61298	9.43085	9.53603	7.90435	8.98616	7.91771	8.74834	7.50452	8.04926	9.34628
PCF11	5.57872	5.6872	5.74348	5.48252	6.29556	5.03317	5.48975	5.55288	5.67809	5.74152	5.42013	6.29603	4.97099	5.49207	5.6425	5.79398	5.843	5.38679	5.56947	5.17312	5.58603	5.6821	5.73461	5.76373	5.28631	5.07451	5.2578	5.9374	6.50264	4.83318	5.37658	5.60944	5.07997	5.3176	5.28859	5.56389	4.8244	5.45976	5.59622	5.63408	5.314	6.27446	4.8221	5.38256	5.51199	5.66146	5.69892	5.24547	5.44933
CLP1	6.97057	7.18726	6.98039	7.15328	6.95028	7.66432	6.84968	6.97013	7.17092	6.98816	7.12803	6.92474	7.63804	6.8633	7.29125	6.94907	7.06989	7.11682	7.37525	6.80406	7.09836	7.1296	6.48951	7.02081	6.96632	7.21127	6.61859	7.34696	7.15823	6.77153	7.23319	7.05107	7.09395	7.09423	7.31703	6.96204	6.85465	7.08226	7.33184	7.09854	7.28303	7.03325	7.84869	6.95403	7.17074	6.85262	7.04852	7.0993	7.35211
NUDT21	5.63491	5.45616	5.42429	5.1488	5.53546	4.92784	5.18273	5.57678	5.41989	5.48692	5.04714	5.51089	4.83735	5.17916	5.5059	5.34718	5.1893	5.32329	5.42819	5.41843	5.62157	5.55248	5.20236	5.19065	5.14944	5.5212	5.331	6.04007	5.73904	5.42688	5.43734	5.20119	5.30072	5.51333	5.38146	5.32834	5.36984	5.60722	5.49454	5.3845	5.11514	5.44005	4.78705	5.13201	5.47748	5.33036	5.26898	5.32773	5.43065
[truncated: 62 more columns]

## Sheet: Table S3
	METTL3	ZC3H13	RBM15	CBLL1	FMR1	HNRNPA2B1	IGF2BP3	FTO	ADAR1	ADARB1	ADARB2	DNMT1	DNMT3A	DNMT3B	YTHDC1	TRMT61B	RRP8	CPSF1	CPSF4	CSTF1	CSTF2	CFI	PCF11	CLP1
METTL3	1	-0.44357	-0.436456	-0.00935697	0.276696	0.72726	-0.0249155	0.384452	0.51549	0.135112	-0.513684	0.565969	-0.103419	-0.241403	0.119706	0.164679	0.600831	-0.0738607	0.0858631	0.626786	-0.204599	-0.0352982	-0.0769751	0.526194
ZC3H13	-0.44357	1	0.379679	0.10607	0.0253883	-0.470027	-0.226591	-0.030461	-0.236096	-0.178162	0.573678	-0.399181	0.255556	0.291731	0.288354	-0.0974144	-0.475738	0.00785739	0.179118	-0.434797	0.129586	-0.534493	0.279372	-0.240528
RBM15	-0.436456	0.379679	1	0.219782	-0.278376	-0.404858	0.325958	-0.247632	-0.340661	-0.0473781	0.302441	-0.040224	0.123205	0.422767	0.0426054	-0.402	-0.416053	0.044539	-0.114838	-0.12544	0.128618	-0.175644	0.310467	-0.253683
CBLL1	-0.00935697	0.10607	0.219782	1	0.0597965	0.232654	0.44682	-0.291819	0.0803368	0.122412	-0.421005	0.380726	-0.306098	0.149509	0.352424	0.104775	0.161058	0.0109905	-0.451579	0.214107	-0.0994367	0.2314	0.469683	0.129659
FMR1	0.276696	0.0253883	-0.278376	0.0597965	1	0.218957	0.0610604	-0.130567	0.215662	-0.259135	-0.211634	-0.0518871	-0.412629	-0.0432358	0.521945	0.116142	0.15419	-0.0343154	-0.16981	0.246852	-0.32384	0.196509	0.39728	0.0525452
HNRNPA2B1	0.72726	-0.470027	-0.404858	0.232654	0.218957	1	0.255302	0.303526	0.5142	0.0686864	-0.605613	0.634974	-0.200485	-0.149537	0.148772	0.26115	0.605835	0.0622749	-0.247334	0.36233	0.0399325	0.282634	0.118412	0.474998
IGF2BP3	-0.0249155	-0.226591	0.325958	0.44682	0.0610604	0.255302	1	-0.154834	0.200466	0.0452391	-0.437964	0.397729	-0.204608	0.430595	0.199347	-0.178097	0.0531775	0.305154	-0.316336	0.220274	0.156469	0.538197	0.296452	-0.0114296
FTO	0.384452	-0.030461	-0.247632	-0.291819	-0.130567	0.303526	-0.154834	1	0.327201	-0.0392558	-0.0838582	0.0538746	0.353886	0.243591	-0.0906663	0.223118	0.203188	0.0263748	0.548272	0.119256	0.243798	-0.326715	-0.423675	0.437207
ADAR1	0.51549	-0.236096	-0.340661	0.0803368	0.215662	0.5142	0.200466	0.327201	1	0.387048	-0.461332	0.554087	0.257007	0.109222	0.0677272	0.513056	0.466868	0.425446	0.279353	0.329042	0.284973	0.189604	-0.0554494	0.380878
ADARB1	0.135112	-0.178162	-0.0473781	0.122412	-0.259135	0.0686864	0.0452391	-0.0392558	0.387048	1	-0.179807	0.395021	0.340306	0.11126	0.103955	-0.130738	0.477768	0.615925	0.285815	0.000419214	0.0384789	0.0466697	-0.0947361	-0.140558
ADARB2	-0.513684	0.573678	0.302441	-0.421005	-0.211634	-0.605613	-0.437964	-0.0838582	-0.461332	-0.179807	1	-0.452069	0.458417	0.124644	-0.133381	-0.278807	-0.550569	0.00995065	0.241565	-0.686288	0.278976	-0.426486	-0.0063017	-0.232873
DNMT1	0.565969	-0.399181	-0.040224	0.380726	-0.0518871	0.634974	0.397729	0.0538746	0.554087	0.395021	-0.452069	1	-0.044139	0.105975	0.107847	0.0517314	0.422779	0.280745	0.00523719	0.529138	0.103054	0.173457	-0.00456605	0.483976
DNMT3A	-0.103419	0.255556	0.123205	-0.306098	-0.412629	-0.200485	-0.204608	0.353886	0.257007	0.340306	0.458417	-0.044139	1	0.358403	-0.275799	0.197588	-0.115372	0.365333	0.518528	-0.444296	0.68373	-0.237996	-0.248125	0.139174
DNMT3B	-0.241403	0.291731	0.422767	0.149509	-0.0432358	-0.149537	0.430595	0.243591	0.109222	0.11126	0.124644	0.105975	0.358403	1	0.299168	-0.0748143	-0.0628147	0.465651	0.361279	-0.0694169	0.453496	-0.0621082	0.0945792	0.075054
YTHDC1	0.119706	0.288354	0.0426054	0.352424	0.521945	0.148772	0.199347	-0.0906663	0.0677272	0.103955	-0.133381	0.107847	-0.275799	0.299168	1	-0.269172	0.207822	0.279156	0.0929976	0.163799	-0.127893	-0.146511	0.628794	-0.257439
TRMT61B	0.164679	-0.0974144	-0.402	0.104775	0.116142	0.26115	-0.178097	0.223118	0.513056	-0.130738	-0.278807	0.0517314	0.197588	-0.0748143	-0.269172	1	0.220375	-0.0223877	-0.00125726	0.0904841	0.348834	0.205687	-0.151653	0.508669
RRP8	0.600831	-0.475738	-0.416053	0.161058	0.15419	0.605835	0.0531775	0.203188	0.466868	0.477768	-0.550569	0.422779	-0.115372	-0.0628147	0.207822	0.220375	1	0.462217	0.045336	0.37811	-0.0220356	0.191703	0.0673088	0.120985
CPSF1	-0.0738607	0.00785739	0.044539	0.0109905	-0.0343154	0.0622749	0.305154	0.0263748	0.425446	0.615925	0.00995065	0.280745	0.365333	0.465651	0.279156	-0.0223877	0.462217	1	0.361677	-0.12286	0.464823	0.129611	0.127022	-0.267075
CPSF4	0.0858631	0.179118	-0.114838	-0.451579	-0.16981	-0.247334	-0.316336	0.548272	0.279353	0.285815	0.241565	0.00523719	0.518528	0.361279	0.0929976	-0.00125726	0.045336	0.361677	1	0.10289	0.255584	-0.480292	-0.358435	0.0472598
CSTF1	0.626786	-0.434797	-0.12544	0.214107	0.246852	0.36233	0.220274	0.119256	0.329042	0.000419214	-0.686288	0.529138	-0.444296	-0.0694169	0.163799	0.0904841	0.37811	-0.12286	0.10289	1	-0.344404	0.0771101	-0.122019	0.35947
CSTF2	-0.204599	0.129586	0.128618	-0.0994367	-0.32384	0.0399325	0.156469	0.243798	0.284973	0.0384789	0.278976	0.103054	0.68373	0.453496	-0.127893	0.348834	-0.0220356	0.464823	0.255584	-0.344404	1	0.00728767	-0.0609091	0.111867
CFI	-0.0352982	-0.534493	-0.175644	0.2314	0.196509	0.282634	0.538197	-0.326715	0.189604	0.0466697	-0.426486	0.173457	-0.237996	-0.0621082	-0.146511	0.205687	0.191703	0.129611	-0.480292	0.0771101	0.00728767	1	0.197547	0.133659
PCF11	-0.0769751	0.279372	0.310467	0.469683	0.39728	0.118412	0.296452	-0.423675	-0.0554494	-0.0947361	-0.0063017	-0.00456605	-0.248125	0.0945792	0.628794	-0.151653	0.0673088	0.127022	-0.358435	-0.122019	-0.0609091	0.197547	1	-0.223845
CLP1	0.526194	-0.240528	-0.253683	0.129659	0.0525452	0.474998	-0.0114296	0.437207	0.380878	-0.140558	-0.232873	0.483976	0.139174	0.075054	-0.257439	0.508669	0.120985	-0.267075	0.0472598	0.35947	0.111867	0.133659	-0.223845	1

## Sheet: Table S4
sample	Activated B cell	Activated CD4 T cell	Activated CD8 T cell	Activated dendritic cell	CD56bright natural killer cell	CD56dim natural killer cell	Central memory CD4 T cell	Central memory CD8 T cell	Effector memeory CD4 T cell	Effector memeory CD8 T cell	Eosinophil	Gamma delta T cell	Immature B cell	Immature dendritic cell	Macrophage	Mast cell	MDSC	Memory B cell	Monocyte	Natural killer cell	Natural killer T cell	Neutrophil	Plasmacytoid dendritic cell	Regulatory T cell	T follicular helper cell	Type 1 T helper cell	Type 17 T helper cell	Type 2 T helper cell	Type
GSM2642424	-0.371789	-0.226045	0.166306	0.129716	0.264553	0.249418	0.466298	0.205199	-0.108835	0.279435	-0.234794	0.15535	-0.135306	0.39617	-0.0260936	-0.136355	0.157073	-0.184126	0.248167	0.172823	0.124369	-0.454467	0.349638	0.0844374	0.155992	0.103721	-0.0538879	-0.0836003	DN
GSM2642425	-0.270984	-0.149303	0.139262	0.0805977	0.267359	0.298125	0.426953	0.171489	-0.126682	0.264759	-0.332871	0.0900775	0.00235964	0.445127	-0.0851956	-0.0184617	0.293747	-0.131967	0.235347	0.187723	0.13712	-0.332608	0.360455	0.0615923	0.103519	0.123028	-0.0476432	-0.0564091	DN
GSM2642426	-0.32507	-0.328784	0.0731888	0.0401671	0.206648	0.168786	0.411519	0.0956175	-0.0419223	0.244634	-0.219324	0.0601903	0.00138969	0.344409	-0.0819366	-0.138953	0.00951294	-0.294694	0.221365	0.144522	0.0978757	-0.420803	0.401071	-0.0776429	0.041931	0.107998	-0.169436	-0.0582226	DN
GSM2642427	-0.22991	-0.267703	0.122981	0.0503181	0.302786	0.303601	0.42148	0.197825	-0.122665	0.266939	-0.324239	0.165365	0.00576999	0.417592	-0.00733589	-0.156611	0.134181	-0.129836	0.256234	0.116739	0.0890446	-0.32334	0.337379	0.0404371	0.0973629	0.0175071	-0.073848	-0.13223	DN
GSM2642428	-0.0436008	-0.0653578	0.171891	0.150385	0.191904	0.233615	0.454719	0.212432	-0.0563076	0.290708	-0.328259	0.115827	-0.04536	0.464983	-0.00739656	-0.0244414	0.28263	-0.0557175	0.205032	0.188889	0.112032	-0.420549	0.410305	0.0999161	0.154232	0.121668	-0.017779	-0.0082473	DN
GSM2642429	-0.354232	-0.318406	0.0346655	0.00640704	0.232767	0.263831	0.418106	0.106002	-0.0519464	0.272619	-0.237395	0.0833121	-0.122896	0.410937	-0.0390368	-0.14706	0.0156557	-0.174916	0.200423	0.179208	0.108763	-0.416614	0.331404	0.0222017	0.0327556	0.0643933	-0.11152	-0.0814741	DN
GSM2642430	-0.15581	-0.185853	0.135011	0.133607	0.265574	0.255762	0.454887	0.188672	-0.097779	0.313225	-0.204258	0.103291	0.0559466	0.407914	0.0201258	0.00064007	0.266637	-0.129479	0.23358	0.169862	0.124587	-0.438179	0.367497	0.114388	0.193177	0.145382	-0.0740861	-0.0340202	DN
GSM1146269	-0.369843	-0.233003	0.160118	0.130878	0.264201	0.240008	0.460409	0.197241	-0.108003	0.273499	-0.227343	0.141662	-0.135465	0.397743	-0.0282288	-0.142171	0.142991	-0.177961	0.25258	0.172608	0.122219	-0.454454	0.355218	0.078319	0.14561	0.0985395	-0.0580719	-0.0871306	DN
GSM1146270	-0.270585	-0.145767	0.131714	0.0867305	0.25981	0.295495	0.397968	0.168996	-0.111199	0.259847	-0.333484	0.0987896	-0.0153938	0.411205	-0.0781086	-0.0226588	0.286681	-0.10061	0.237123	0.177189	0.136921	-0.331261	0.361322	0.0544433	0.0995978	0.115657	-0.0720512	-0.054441	DN
GSM1146271	-0.31424	-0.325814	0.072207	0.0472279	0.21202	0.173101	0.394658	0.0822322	-0.0226567	0.241114	-0.211261	0.0674426	-0.0162414	0.33791	-0.0829613	-0.123986	0.0115095	-0.288478	0.227315	0.137258	0.0995998	-0.406699	0.40227	-0.0706637	0.0422159	0.105004	-0.17369	-0.054962	DN
GSM1146272	-0.236887	-0.25997	0.122695	0.0589828	0.303393	0.308351	0.386663	0.186251	-0.11498	0.260896	-0.322495	0.164324	-0.0421455	0.409251	-0.00907388	-0.142935	0.132077	-0.118478	0.262106	0.11367	0.0853349	-0.314549	0.329205	0.0330183	0.0905879	0.00953987	-0.0985904	-0.128696	DN
GSM1146273	-0.0319425	-0.0656555	0.167127	0.138637	0.193701	0.236328	0.444708	0.215372	-0.0587542	0.294772	-0.3567	0.11462	0.00679593	0.459204	-0.0183059	-0.0277578	0.273262	-0.0261932	0.208488	0.182804	0.107771	-0.407391	0.418618	0.0890459	0.150729	0.113932	0.00093962	-0.0117138	DN
GSM1146274	-0.354714	-0.303361	0.0315156	0.00476066	0.226966	0.281957	0.408982	0.10121	-0.0364576	0.279656	-0.240026	0.0902834	-0.153688	0.383274	-0.0425976	-0.149347	0.00554768	-0.194563	0.201521	0.180006	0.110909	-0.361479	0.331493	0.0303429	0.0298859	0.0715666	-0.111922	-0.0686101	DN
GSM1146275	-0.157159	-0.190598	0.127427	0.124694	0.266293	0.245923	0.442469	0.193589	-0.0955235	0.311519	-0.214072	0.112366	0.0395935	0.405426	0.0115502	-0.00123882	0.255928	-0.0968641	0.237492	0.163984	0.126124	-0.422202	0.363094	0.110022	0.188971	0.136582	-0.0664568	-0.0297599	DN
GSM1146201	-0.348736	-0.250709	0.144357	0.0328516	0.259285	0.185089	0.368494	0.088556	-0.0667327	0.289342	-0.163642	0.0918181	-0.20499	0.340168	-0.103981	-0.171378	0.078393	-0.288551	0.232354	0.125756	0.143685	-0.472612	0.365994	-0.00381119	0.121298	0.137432	-0.052891	-0.0430146	DN
GSM1146202	-0.27438	-0.0523585	0.152486	0.126529	0.27923	0.229107	0.456984	0.228192	0.00957992	0.311882	-0.301138	0.145642	0.130184	0.357897	-0.0347492	-0.0191997	0.264389	-0.0958519	0.226855	0.239211	0.11258	-0.357411	0.413447	0.112737	0.124569	0.130626	-0.0764516	0.0212907	DN
GSM1146203	-0.370731	-0.306866	-0.000318543	0.0242535	0.217425	0.174363	0.412512	0.0651895	-0.0105802	0.268921	-0.219303	0.0735646	-0.214924	0.359229	-0.0751686	-0.154942	0.0347061	-0.19754	0.228194	0.171231	0.146605	-0.333903	0.422227	-0.0339038	0.0702902	0.082247	-0.102024	-0.026966	DN
GSM1146204	-0.228988	-0.287362	0.121327	0.155776	0.1996	0.249065	0.409494	0.112469	-0.167657	0.31054	-0.295778	0.0697552	0.0221466	0.417856	0.056112	-0.0386058	0.272561	-0.155717	0.244042	0.113228	0.141319	-0.314431	0.382845	0.0632493	0.0960005	0.0662169	-0.204233	-0.0406254	DN
GSM1146205	-0.260019	-0.19322	0.273779	0.111702	0.291023	0.315418	0.422617	0.0924672	-0.0677057	0.271902	-0.331489	0.155644	-0.0324012	0.351492	0.00680161	-0.180307	0.227553	-0.0389544	0.240674	0.0837757	0.125867	-0.331966	0.354493	0.0287822	0.0896613	0.0796986	-0.0682918	-0.0321047	DN
GSM1146206	-0.291636	-0.366046	0.0601386	0.0348418	0.288182	0.24543	0.408333	0.111029	-0.114148	0.220844	-0.236781	0.153617	-0.0514618	0.378265	-0.0224631	-0.145287	-0.00527024	-0.239205	0.255658	0.130843	0.115488	-0.415892	0.372967	-0.0411846	0.0838643	0.0853213	-0.156657	-0.0853631	DN
GSM1146207	-0.179582	-0.174506	0.13843	0.0627639	0.277916	0.289906	0.45631	0.179464	-0.0448186	0.258761	-0.304186	0.139578	-0.140486	0.453946	-0.018892	-0.0548294	0.160289	-0.107521	0.223645	0.155681	0.125939	-0.372665	0.383536	0.0670394	0.109538	0.103227	-0.0928972	0.000157933	DN
GSM756992	-0.335581	-0.249475	0.14778	0.0995179	0.274686	0.332756	0.423995	0.195988	-0.113869	0.267208	-0.356924	0.171777	-0.125808	0.447853	-0.0424206	-0.148746	0.120237	-0.131704	0.223954	0.157883	0.0984772	-0.383648	0.355696	0.0397986	0.0867059	0.117381	-0.0868741	-0.052089	DN
GSM756993	-0.31314	-0.235354	0.0991533	0.107612	0.272658	0.264268	0.410287	0.157547	-0.164452	0.252134	-0.192811	0.107036	-0.156372	0.404348	-0.00242355	-0.16805	0.145375	-0.29015	0.190117	0.183745	0.117097	-0.210906	0.33725	0.0512362	0.0673895	0.133363	-0.0637607	-0.0918466	DN
GSM756994	-0.0811346	-0.0306783	0.320899	0.191211	0.253096	0.228296	0.417629	0.206064	-0.0665384	0.346998	-0.330091	0.107375	0.143747	0.357864	0.0414337	0.0497445	0.355225	-0.150269	0.205169	0.234313	0.125756	-0.271567	0.475759	0.144011	0.121007	0.156113	-0.138311	-0.0485469	DN
GSM756995	0.213353	0.108464	0.259476	0.17424	0.25234	0.17733	0.486211	0.118863	-0.0751379	0.343493	-0.189891	0.114551	0.143775	0.339851	-0.00630293	-0.0906802	0.366596	-0.0998972	0.226395	0.164456	0.15727	-0.307652	0.378129	0.095795	0.140998	0.188436	-0.127511	-0.0431462	DN
GSM756996	-0.268116	-0.375778	0.0815884	0.0762453	0.2557	0.349896	0.408968	0.214474	-0.124944	0.24909	-0.403168	0.163623	-0.0859199	0.385787	-0.00829947	-0.0534576	0.060531	-0.280541	0.276105	0.139532	0.106563	-0.301763	0.338139	0.0299175	0.102982	0.0543187	-0.064233	-0.181251	DN
GSM756997	-0.367777	-0.415862	-0.0145292	0.0780878	0.269586	0.360164	0.394219	0.156515	-0.158293	0.172592	-0.373852	0.0705176	-0.256939	0.42216	-0.0893744	-0.208964	-0.0177768	-0.187634	0.250249	0.0890626	0.0678195	-0.358912	0.303899	-0.0504365	0.088906	0.0204878	-0.0478675	-0.108137	DN
GSM756998	-0.24174	-0.0696516	0.0979617	0.116732	0.24334	0.309849	0.422897	0.148925	-0.0330887	0.211274	-0.297868	0.0539246	-0.156202	0.424529	-0.0867971	-0.0562251	0.0999023	-0.0908094	0.201317	0.0991309	0.0542269	-0.401085	0.322478	0.0780778	0.111763	0.0991432	0.00564161	-0.0240406	DN
GSM756999	-0.163756	-0.114853	0.131484	0.100245	0.226361	0.25149	0.446144	0.125396	-0.0588225	0.255969	-0.0303429	0.0747614	-0.161547	0.409731	-0.0985285	-0.00334392	0.137242	-0.0802559	0.206596	0.119625	0.062892	-0.421564	0.329762	0.0354912	0.131039	0.117293	-0.0346398	-0.0487594	DN
GSM757000	-0.272699	-0.193942	0.0811243	0.118419	0.245479	0.321836	0.434451	0.161843	-0.135382	0.281928	-0.194458	0.0967249	-0.0173329	0.372007	-0.0607566	-0.0684234	0.158143	-0.148486	0.236573	0.147675	0.131808	-0.276858	0.375659	0.0471009	0.122724	0.0886403	-0.088891	-0.0856775	DN
GSM2642291	-0.336832	-0.270428	0.111497	0.0413367	0.256423	0.209324	0.387127	0.0997801	-0.0869461	0.284708	-0.183551	0.0966833	-0.190293	0.344135	-0.0982792	-0.154777	0.0831795	-0.298092	0.226021	0.129285	0.146931	-0.441638	0.363129	-0.0217	0.113015	0.124964	-0.0435863	-0.0543819	DN
GSM2642292	-0.355943	-0.331351	-0.0091461	0.0349929	0.224877	0.19891	0.412104	0.100268	-0.037474	0.27133	-0.21884	0.07403	-0.182302	0.380505	-0.0811441	-0.131992	0.0225446	-0.233338	0.223241	0.174784	0.146857	-0.36476	0.413979	-0.0398437	0.075503	0.0802267	-0.0778193	-0.0553081	DN
GSM2642293	-0.2346	-0.320553	0.0802002	0.154741	0.208828	0.258839	0.421829	0.150831	-0.172573	0.318087	-0.267424	0.0774053	-0.00416231	0.39895	0.0314563	-0.0447697	0.260837	-0.194339	0.240229	0.113262	0.153773	-0.320628	0.379295	0.0490785	0.100484	0.060274	-0.159702	-0.0660877	DN
GSM2642294	-0.204681	-0.23137	0.0871503	0.0750382	0.273549	0.30378	0.439671	0.202525	-0.0701541	0.264206	-0.306323	0.135361	-0.203397	0.479437	-0.0116323	-0.0578701	0.144053	-0.121463	0.21861	0.163159	0.118148	-0.346326	0.385474	0.0486958	0.10954	0.0898718	-0.0834557	-0.0462839	DN
GSM2642295	-0.268989	-0.229778	0.206575	0.110357	0.298207	0.32674	0.421942	0.124104	-0.0962904	0.274457	-0.30843	0.139025	-0.180301	0.381867	0.00842533	-0.161395	0.221117	-0.0943907	0.246781	0.0911844	0.118705	-0.307334	0.349338	0.0147405	0.0948472	0.078252	-0.0544954	-0.0654176	DN
GSM2642296	-0.284731	-0.128678	0.099731	0.126939	0.279365	0.247403	0.436737	0.243169	-0.0307662	0.311032	-0.281282	0.131893	0.0879496	0.396669	-0.0301633	-0.0222734	0.226115	-0.131377	0.229476	0.23856	0.108881	-0.315269	0.41411	0.093805	0.124745	0.117454	-0.0593769	-0.0161716	DN
GSM2642297	-0.287161	-0.360136	0.0413185	0.0303835	0.273686	0.259208	0.409851	0.131717	-0.123797	0.231746	-0.233844	0.161131	-0.0549163	0.39236	-0.0322034	-0.119925	-0.00538094	-0.229196	0.247165	0.143643	0.119127	-0.39251	0.37094	-0.0436786	0.0925754	0.0795402	-0.119971	-0.095652	DN
GSM2810770	-0.402738	-0.181429	0.2103	0.138546	0.255992	0.220304	0.457313	0.212298	-0.0899891	0.280662	-0.17209	0.194948	-0.081891	0.374578	-0.0131799	-0.104139	0.199422	-0.189346	0.252765	0.196511	0.155817	-0.448327	0.347003	0.120519	0.163162	0.134443	-0.0642641	-0.0640981	DN
GSM2810771	-0.247826	-0.10586	0.182599	0.0743579	0.267028	0.283356	0.416557	0.198039	-0.11604	0.268985	-0.317415	0.105033	0.0211182	0.429054	-0.0761934	0.0232316	0.34595	-0.127974	0.243083	0.204548	0.165705	-0.326359	0.355911	0.0873792	0.124755	0.145334	-0.0588249	-0.0406768	DN
GSM2810772	-0.333698	-0.285639	0.0955391	0.0358696	0.203301	0.139733	0.395878	0.0875599	-0.0209826	0.239704	-0.155381	0.0876179	0.0262704	0.324034	-0.0738595	-0.105169	0.0455411	-0.315755	0.21698	0.160515	0.102046	-0.432503	0.404981	-0.066828	0.0476035	0.136158	-0.194093	-0.0287733	DN
GSM2810773	-0.231863	-0.253711	0.175066	0.046656	0.293404	0.295315	0.407598	0.188546	-0.118925	0.26685	-0.291521	0.188948	0.00181366	0.409091	0.0118773	-0.14183	0.165778	-0.13316	0.267596	0.136365	0.109465	-0.308147	0.32928	0.0581526	0.112228	0.0397227	-0.0809116	-0.102346	DN
GSM2810774	0.0403157	0.0131253	0.225393	0.156131	0.197292	0.207139	0.446531	0.241168	-0.0451616	0.297772	-0.301309	0.172358	0.065142	0.447821	0.00990984	0.0355887	0.370575	-0.0427292	0.20488	0.209626	0.145075	-0.419596	0.408622	0.138889	0.178534	0.153734	-0.0280782	0.0151313	DN
GSM2810775	-0.379857	-0.255201	0.0442379	0.0091447	0.246107	0.244566	0.403632	0.123647	-0.0228693	0.272238	-0.188695	0.10143	-0.0550693	0.397231	-0.0215157	-0.133436	0.026735	-0.193795	0.198531	0.201101	0.12735	-0.41133	0.319905	0.051574	0.0461177	0.0941311	-0.126369	-0.0575303	DN
GSM2810776	-0.117724	-0.129276	0.181851	0.128197	0.260932	0.237768	0.446662	0.227586	-0.0886438	0.314349	-0.146653	0.139114	0.0931902	0.395167	0.048049	0.0605114	0.331771	-0.120477	0.237894	0.192936	0.155869	-0.422198	0.360093	0.156633	0.21964	0.181267	-0.092956	-0.0130865	DN
GSM2810645	-0.306452	-0.264788	0.118394	0.0348023	0.245007	0.217372	0.389502	0.109973	-0.0979277	0.271153	-0.205671	0.0976146	-0.211691	0.366418	-0.0954463	-0.161152	0.0646585	-0.275817	0.228227	0.13703	0.13379	-0.48058	0.352397	0.00943044	0.112641	0.128619	-0.0684637	-0.0650142	DN
GSM2810646	-0.247089	-0.107647	0.114693	0.123586	0.265763	0.255393	0.439229	0.233925	-0.0361053	0.285258	-0.29931	0.137948	0.0983846	0.413255	-0.0341589	-0.00308197	0.223228	-0.0926939	0.232204	0.234269	0.0874617	-0.353382	0.398771	0.1129	0.140335	0.128992	-0.0551721	-0.019906	DN
GSM2810647	-0.330192	-0.318086	0.00577959	0.0313192	0.21065	0.216692	0.417683	0.123346	-0.055317	0.25527	-0.271676	0.0710368	-0.221278	0.398565	-0.0840432	-0.154597	0.0262731	-0.204972	0.224157	0.178374	0.135296	-0.402142	0.405492	-0.00976419	0.074309	0.0779901	-0.101594	-0.0707165	DN
GSM2810648	-0.213031	-0.336762	0.119253	0.150968	0.20138	0.273214	0.43255	0.155253	-0.175477	0.294995	-0.307283	0.0887877	-0.0161346	0.430812	0.0171489	-0.0447356	0.254582	-0.177268	0.239252	0.117666	0.129822	-0.368469	0.351532	0.0775356	0.0965699	0.0651637	-0.189463	-0.070137	DN
GSM2810649	-0.244153	-0.225549	0.220192	0.113418	0.288657	0.329138	0.41967	0.127361	-0.107412	0.259724	-0.33143	0.145592	-0.091356	0.404721	0.000261933	-0.165325	0.188999	-0.0590999	0.251891	0.0978865	0.106363	-0.330811	0.342801	0.0302281	0.10097	0.0698354	-0.0466891	-0.0807178	DN
GSM2642475	-0.388587	-0.329078	0.0131408	0.0121234	0.270816	0.215025	0.370945	0.0707891	-0.069403	0.22865	-0.14696	0.077589	-0.0265907	0.345172	-0.130029	-0.204361	-0.0196221	-0.350182	0.216822	0.0800327	0.120958	-0.372544	0.434785	-0.158126	0.0619739	0.0942008	-0.0848903	-0.01724	CON
GSM2642476	-0.322153	-0.271922	0.0384542	0.0821179	0.249153	0.224811	0.404811	0.155303	-0.124305	0.249811	-0.103298	0.120704	-0.210341	0.338471	-0.0145565	-0.167892	0.10482	-0.265418	0.238088	0.12462	0.16162	-0.224098	0.4096	-0.0491323	0.0871875	0.124239	-0.106837	-0.0671599	CON
GSM2642477	-0.34886	-0.323423	-0.0178231	0.037616	0.22724	0.24425	0.361804	0.154179	-0.156708	0.22748	-0.0590386	0.0636607	-0.111081	0.423638	-0.02906	-0.165391	-0.0114923	-0.163087	0.219584	0.0968286	0.0529697	-0.175383	0.381287	-0.115581	0.0422599	0.0306389	-0.032252	-0.103703	CON
GSM1146320	-0.400173	-0.321555	0.0234119	0.0124377	0.273505	0.218358	0.365585	0.0617808	-0.054923	0.235913	-0.156127	0.085027	-0.0470314	0.369041	-0.118874	-0.201839	-0.0105677	-0.339163	0.217296	0.0939275	0.127255	-0.409451	0.432103	-0.118942	0.0723379	0.096225	-0.0736268	-0.0205396	CON
GSM1146321	-0.323725	-0.270357	0.0529536	0.0737492	0.248777	0.220798	0.399371	0.142729	-0.112584	0.263201	-0.114342	0.115886	-0.204356	0.376776	-0.0156036	-0.161175	0.11469	-0.265156	0.23171	0.13269	0.16432	-0.26545	0.406333	-0.0151787	0.0997947	0.122093	-0.0918718	-0.0580459	CON
GSM1146322	-0.352788	-0.315337	-0.0132713	0.040965	0.233159	0.227093	0.36445	0.144894	-0.141675	0.238307	-0.067123	0.0793086	-0.0594153	0.436504	-0.0281493	-0.147953	-0.000163596	-0.185552	0.211547	0.108783	0.0552379	-0.205402	0.367479	-0.0735115	0.0568946	0.0400745	-0.0137405	-0.0974375	CON
GSM1146215	-0.342934	-0.198266	0.0472256	0.142458	0.265484	0.213477	0.382434	0.147528	-0.0523222	0.195619	-0.227148	0.110076	0.101815	0.374117	-0.0894034	-0.134908	0.170587	-0.290799	0.201794	0.133835	0.0970036	-0.236833	0.367207	-0.0170373	0.0586638	0.117275	-0.0908347	0.0123046	CON
GSM1146216	-0.311347	-0.321499	0.0155094	0.0139945	0.20985	0.197786	0.383675	0.11442	-0.115535	0.170892	-0.237266	0.0694678	-0.0957116	0.406984	-0.0876175	-0.198902	-0.00785223	-0.182695	0.214253	0.102387	0.0479147	-0.397542	0.385001	-0.0901741	0.03042	0.0411186	-0.0242964	-0.0830238	CON
GSM1146217	-0.405736	-0.23845	0.0120412	0.00633725	0.223022	0.163428	0.388129	0.120644	-0.102048	0.175498	-0.0843305	0.110325	-0.138002	0.376132	-0.0801165	-0.20803	0.0229451	-0.131864	0.231978	0.141637	0.137019	-0.215231	0.396026	-0.0463736	0.069849	0.0984092	-0.0529248	-0.0249693	CON
GSM1146218	-0.361122	-0.337465	0.00886556	0.0196358	0.190561	0.161113	0.362291	0.112939	-0.0729425	0.276365	-0.130615	0.0741357	-0.00463033	0.400148	-0.0600146	-0.182346	0.0692569	-0.261333	0.206456	0.146351	0.0800758	-0.244925	0.410777	-0.0734535	0.0546205	0.0265651	-0.0626156	-0.0839593	CON
GSM1146219	-0.275209	-0.240625	0.0111655	0.0955097	0.264721	0.231544	0.350846	0.190032	-0.142431	0.253128	-0.20492	0.164419	-0.068474	0.391861	-0.00690248	-0.155495	0.0677773	-0.174199	0.219306	0.132441	0.0769401	-0.346082	0.348614	0.00251663	0.086508	0.0830176	-0.0285908	-0.114464	CON
GSM1146220	-0.256331	-0.382086	-0.0389729	0.0547556	0.264043	0.209936	0.347377	0.140831	-0.106049	0.248818	-0.120177	0.101633	-0.108845	0.416411	-0.0457816	-0.21782	-0.0581975	-0.180957	0.233665	0.115721	0.128895	-0.344552	0.378967	-0.11242	0.0600861	0.0313174	0.00132582	-0.0840328	CON
GSM1146221	-0.285979	-0.255869	-0.0151598	0.0732192	0.233687	0.255249	0.38271	0.157545	-0.141338	0.249645	-0.0661413	0.132924	-0.23969	0.426624	-0.0362176	-0.149435	0.0901489	-0.175277	0.219515	0.15241	0.150364	-0.263348	0.395805	-0.035901	0.0937436	0.0868085	-0.0222918	-0.138175	CON
GSM1146222	-0.352293	-0.398918	-0.0370936	0.0197367	0.26071	0.261435	0.349075	0.142441	-0.117653	0.222107	-0.0761263	0.0462925	-0.102637	0.481162	-0.0637343	-0.143252	-0.090955	-0.157255	0.223221	0.106264	0.0417777	-0.279334	0.350435	-0.129229	0.0545876	-0.00975299	-0.0133664	-0.122095	CON
GSM1146229	-0.258865	-0.298059	0.0430522	0.069464	0.261282	0.221313	0.383852	0.212663	-0.100094	0.279119	-0.217525	0.139201	-0.0167141	0.413463	-0.0200721	-0.137707	0.143235	-0.208842	0.21587	0.125751	0.101954	-0.308701	0.374594	0.0338579	0.0843739	0.0963451	-0.0492212	-0.0615514	CON
GSM1146230	-0.247431	-0.384535	0.0132811	0.0503055	0.254972	0.242387	0.381664	0.162363	-0.10809	0.280639	-0.211836	0.102694	-0.0532056	0.411249	-0.0423869	-0.154896	0.0197993	-0.212123	0.203068	0.123743	0.100407	-0.356456	0.379309	-0.0582702	0.0763099	0.0650745	-0.00193364	-0.0630598	CON
GSM1146231	-0.343884	-0.304538	0.024165	0.0398328	0.23142	0.196934	0.393607	0.0909537	-0.0473743	0.250915	-0.114297	0.0901711	0.0510474	0.337208	-0.0650292	-0.124798	0.0795203	-0.27788	0.219491	0.120278	0.123922	-0.417049	0.431176	-0.038743	0.0722002	0.12051	-0.0680909	-0.0458749	CON
GSM1146232	-0.281775	-0.253468	0.0423632	0.062804	0.245914	0.226819	0.407276	0.154324	-0.111447	0.236436	-0.137316	0.116203	-0.192837	0.372461	-0.0486809	-0.152382	0.129876	-0.24913	0.22819	0.147989	0.154673	-0.258799	0.390946	0.0238294	0.11639	0.116995	-0.0755506	-0.0812073	CON
GSM1146233	-0.276993	-0.395847	0.00791326	-0.00580648	0.266835	0.278896	0.352903	0.108587	-0.177112	0.209909	-0.148325	0.0744797	-0.152364	0.431296	-0.0671131	-0.186656	-0.0122956	-0.187239	0.253535	0.0794461	0.0574398	-0.29766	0.32042	-0.0663363	0.0594753	0.0308062	-0.0836851	-0.132173	CON
GSM1146234	-0.309487	-0.408182	0.00939613	-0.00650871	0.255112	0.259194	0.341191	0.153348	-0.108351	0.257253	-0.102296	0.0910728	-0.0967147	0.450613	-0.0496557	-0.105357	0.0164446	-0.164632	0.225049	0.101819	0.0640253	-0.218362	0.372161	-0.072615	0.0748702	0.0207334	-0.021018	-0.0756826	CON
GSM757001	-0.343102	-0.38473	-0.0257616	-0.0218481	0.283225	0.207472	0.392923	0.139635	-0.107501	0.257921	-0.0723701	0.100839	-0.2182	0.400004	-0.062789	-0.212418	-0.0463039	-0.201279	0.234743	0.127436	0.115502	-0.449826	0.411258	-0.114706	0.0648087	0.0581129	-0.0781616	-0.0591618	CON
GSM757002	-0.339367	-0.333905	-0.0155934	0.0363082	0.239398	0.234468	0.39807	0.116954	-0.123945	0.237638	-0.124109	0.0676859	-0.150599	0.459732	-0.0702982	-0.177225	0.0688003	-0.202277	0.22181	0.134425	0.1061	-0.317248	0.387219	-3.36443e-05	0.040463	0.0654092	-0.122777	-0.0536347	CON
GSM757003	-0.333761	-0.382297	-0.00759363	-0.000710837	0.251151	0.157474	0.394034	0.0999404	-0.0961361	0.234002	-0.010314	0.071288	0.0416372	0.390864	-0.0890973	-0.185154	-0.0382747	-0.244823	0.234298	0.15145	0.146551	-0.344511	0.405711	-0.118499	0.0627631	0.093665	-0.0497285	-0.0210381	CON
GSM757004	-0.325178	-0.414486	0.00964973	0.0022635	0.261146	0.19044	0.368451	0.11229	-0.102924	0.250616	-0.145428	0.0876108	-0.154938	0.388482	-0.0492327	-0.218523	0.00811555	-0.23207	0.207926	0.132474	0.127399	-0.356032	0.386602	-0.108397	0.066225	0.0519515	-0.0099447	-0.0731678	CON
GSM757005	-0.313538	-0.327959	0.0135996	0.0234009	0.268148	0.167417	0.374415	0.118887	-0.0748568	0.25771	-0.057213	0.0968249	-0.106294	0.392014	-0.0565404	-0.153458	0.0471167	-0.198811	0.211483	0.115207	0.144903	-0.314736	0.412849	-0.107553	0.0630743	0.0767958	-0.0785454	-0.0588845	CON
GSM757006	-0.350888	-0.320205	0.00292962	-0.0138456	0.247542	0.213557	0.369256	0.0954209	-0.096519	0.263661	-0.0562997	0.0799687	-0.165533	0.413721	-0.0396188	-0.108064	0.0625842	-0.144144	0.201114	0.150804	0.174049	-0.345212	0.415389	-0.0966682	0.0808828	0.0991073	-0.0457313	0.000517784	CON
GSM757007	-0.331358	-0.397384	-0.0169744	-0.0013219	0.279956	0.168905	0.397706	0.144027	-0.0923421	0.23645	-0.239884	0.0578936	-0.011938	0.412742	-0.0524392	-0.217039	0.00547912	-0.225797	0.197291	0.0995804	0.146446	-0.374022	0.431146	-0.078933	0.0678416	0.0638616	-0.0335408	-0.043647	CON
GSM757008	-0.336808	-0.264035	0.0029225	0.0386592	0.250194	0.113696	0.377846	0.174177	-0.0300512	0.241265	-0.0294335	0.0195206	0.0257142	0.426125	-0.0817911	-0.112311	0.00490178	-0.257183	0.218565	0.139544	0.0924269	-0.299562	0.361036	-0.0435461	0.0857284	0.07148	-0.00931224	-0.0119563	CON
GSM757009	-0.296109	-0.281518	0.0585771	0.0318959	0.246665	0.275086	0.382349	0.185098	-0.147862	0.262116	-0.0814919	0.120968	-0.0698518	0.439176	-0.038718	-0.16096	0.113151	-0.213772	0.244414	0.118086	0.105501	-0.361349	0.350757	-0.00487511	0.087623	0.0657819	-0.0357189	-0.0998575	CON
GSM757010	-0.272206	-0.23275	0.0670101	0.0371684	0.24158	0.19647	0.406626	0.118107	-0.0640161	0.279303	-0.111983	0.0960521	0.0648362	0.341896	-0.033728	-0.1366	0.126014	-0.225773	0.222925	0.1542	0.126615	-0.359987	0.393223	-0.0394281	0.0953314	0.102435	-0.0631559	-0.129318	CON
GSM757011	-0.370527	-0.376677	0.0332914	0.0434884	0.231776	0.265721	0.402017	0.151401	-0.16094	0.212079	-0.221276	0.10804	-0.218801	0.384443	-0.00876534	-0.149622	0.0518146	-0.27349	0.22986	0.080738	0.0906658	-0.218882	0.378547	-0.0573159	0.0602901	0.0394132	-0.0555792	-0.105478	CON
GSM757012	-0.336256	-0.302187	0.00536667	0.0176664	0.239476	0.189868	0.396517	0.207708	-0.111171	0.228369	-0.0659081	0.0867649	-0.0450625	0.391945	-0.0337063	-0.121716	0.0466207	-0.233542	0.250441	0.140522	0.113877	-0.275137	0.39219	-0.0449533	0.0614839	0.0463722	-0.028774	-0.0751659	CON
GSM757013	-0.388031	-0.3564	0.0186957	0.0148388	0.2525	0.186855	0.391471	0.165627	-0.0967493	0.204729	-0.237287	0.104644	-0.195155	0.388491	-0.0288287	-0.208588	0.0198051	-0.277249	0.239842	0.116083	0.113625	-0.25429	0.388375	-0.0297695	0.0620499	0.0480834	-0.0411877	-0.0731844	CON
GSM2642305	-0.376611	-0.225605	0.0138637	0.0130888	0.231308	0.192233	0.404207	0.147988	-0.126408	0.217492	-0.113786	0.1197	-0.158651	0.396362	-0.0584845	-0.164601	0.0341531	-0.163138	0.228545	0.153314	0.129289	-0.237861	0.38145	-0.048046	0.0857188	0.10002	-0.0299146	-0.0472531	CON
GSM2642306	-0.319556	-0.193755	0.0396165	0.136617	0.264055	0.240932	0.414149	0.176536	-0.0783732	0.23295	-0.210292	0.107059	0.110618	0.38912	-0.0693786	-0.112649	0.183342	-0.292595	0.208821	0.139767	0.102595	-0.288557	0.357085	-0.0198009	0.0789631	0.116213	-0.0538673	-0.0199285	CON
GSM2642307	-0.332283	-0.314873	0.012679	0.0235911	0.201399	0.182066	0.387603	0.14099	-0.089943	0.284764	-0.144515	0.092217	0.0153125	0.408794	-0.0397562	-0.154176	0.0782498	-0.223967	0.211095	0.147023	0.0837473	-0.269859	0.388703	-0.0685166	0.0644812	0.0440356	-0.0377567	-0.0948794	CON
GSM2642330	-0.277975	-0.200081	0.0442429	0.0657048	0.230709	0.20888	0.426225	0.158985	-0.123476	0.229262	-0.16083	0.090541	-0.173818	0.378391	-0.0386565	-0.200608	0.101427	-0.236166	0.222999	0.153406	0.163776	-0.322878	0.404469	-0.00514548	0.102269	0.114354	-0.0906246	-0.100412	CON
GSM2642331	-0.254077	-0.284143	0.0560561	0.0681207	0.247573	0.202801	0.403255	0.224588	-0.112788	0.251921	-0.250548	0.112915	-0.0470518	0.400747	-0.0267545	-0.163007	0.143164	-0.196961	0.202053	0.119598	0.0834116	-0.33574	0.374073	0.0201493	0.0595024	0.105871	-0.0553621	-0.0728616	CON
GSM2642332	-0.250808	-0.43868	0.0341423	-0.016074	0.24737	0.275974	0.380271	0.100134	-0.217126	0.139815	-0.128889	0.0037515	-0.310535	0.461847	-0.0857847	-0.18678	-0.0889169	-0.109104	0.250311	0.0580027	0.0208482	-0.346079	0.312702	-0.0941834	0.0314545	0.0144316	-0.0883236	-0.161109	CON
GSM2642333	-0.288183	-0.441439	0.0303563	-0.012693	0.249694	0.249708	0.359392	0.155948	-0.152684	0.218612	-0.1259	0.0587713	-0.14527	0.480253	-0.0523441	-0.19429	-0.0597399	-0.134339	0.204176	0.0786875	0.0390514	-0.284509	0.357131	-0.0873912	0.0470073	0.0184819	-0.0335286	-0.0953031	CON
GSM2642334	-0.330009	-0.305924	0.0295671	0.0303353	0.221537	0.181334	0.412083	0.0808113	-0.0500465	0.239261	-0.154611	0.0656738	0.0645822	0.325404	-0.0749929	-0.16954	0.0423915	-0.307086	0.217088	0.120763	0.114137	-0.501601	0.437538	-0.0692057	0.0559706	0.114085	-0.098514	-0.0387436	CON
GSM2810793	-0.305836	-0.290574	-0.00778318	0.0334682	0.288288	0.273005	0.371716	0.156074	-0.14295	0.21374	-0.104824	0.144796	-0.274058	0.399734	-0.0625549	-0.156402	0.0466139	-0.160626	0.190957	0.106067	0.0580973	-0.300821	0.387134	-0.0836846	0.0289375	0.0199016	-0.0666233	-0.107888	CON
GSM2810794	-0.364193	-0.331126	-0.0150137	-0.00391766	0.273731	0.227705	0.374224	0.0587503	-0.0911372	0.201951	-0.0767962	0.0539163	-0.226638	0.420519	-0.0972264	-0.22518	-0.024566	-0.148576	0.222902	0.115222	0.072182	-0.489693	0.431054	-0.092285	0.0546467	0.0424432	0.00144081	-0.0744968	CON
GSM2810795	-0.268183	-0.41771	-0.0364236	-0.0116976	0.271343	0.275128	0.346309	0.14026	-0.0889306	0.250085	-0.150792	0.12867	-0.223418	0.398756	-0.0340534	-0.270532	-0.0234689	-0.171861	0.23969	0.0934634	0.119497	-0.337342	0.380218	-0.102022	0.0688962	0.00989084	-0.0491502	-0.113884	CON
GSM2810796	-0.318274	-0.335243	0.0153939	0.0359803	0.25513	0.191388	0.364485	0.14366	-0.0726068	0.260201	-0.233562	0.0887298	-0.0503864	0.386898	-0.0476434	-0.217313	0.0253487	-0.26298	0.249082	0.122517	0.130113	-0.265884	0.386866	-0.0465665	0.0668287	0.0404149	-0.00270869	-0.0603903	CON
GSM2810797	-0.292005	-0.391201	0.00267227	0.0390434	0.232122	0.225399	0.382672	0.103846	-0.103824	0.250896	-0.0823702	0.10489	-0.0139363	0.40541	-0.113893	-0.210858	-0.0422233	-0.21407	0.215554	0.0773024	0.098356	-0.25958	0.409914	-0.124354	0.0498044	0.0347052	-0.0415211	-0.0735623	CON
GSM2810798	-0.347626	-0.370352	0.00712348	0.0105699	0.290287	0.234527	0.370774	0.113406	-0.0744591	0.258188	-0.153903	0.10257	0.0977595	0.439682	-0.0819938	-0.226005	-0.0102006	-0.195957	0.219296	0.075002	0.0572012	-0.316935	0.404305	-0.0266981	0.0503207	0.00495665	-0.0461982	-0.0588311	CON
GSM2810799	-0.308328	-0.40667	-0.00482028	0.036957	0.277754	0.211829	0.384408	0.0437472	-0.145923	0.219329	-0.174252	0.0681194	-0.120373	0.391225	-0.105914	-0.259116	-0.108306	-0.214373	0.219657	0.102326	0.0988032	-0.351144	0.412482	-0.107428	0.0419353	0.0710297	-0.0438113	-0.0405306	CON
GSM2810800	-0.334506	-0.357049	-0.0395417	-0.00379015	0.306798	0.252375	0.384736	0.126112	-0.11221	0.197298	-0.214185	0.113857	0.0211948	0.435402	-0.0941335	-0.231896	-0.0119687	-0.203738	0.221599	0.0994437	0.0807954	-0.296349	0.366997	-0.069599	0.0562494	0.0123918	-0.0639412	-0.0803254	CON
GSM2810801	-0.267428	-0.225947	-0.019271	0.109652	0.275418	0.213395	0.391575	0.122459	-0.113194	0.223884	-0.0435333	0.0901169	-0.22536	0.408503	-0.0143661	-0.0224685	0.172557	-0.223458	0.21174	0.0788512	0.0626232	-0.169727	0.414425	-0.0065197	0.0198192	0.0847046	-0.0953532	-0.0926783	CON
GSM2810802	-0.438422	-0.355163	0.0410035	0.0114878	0.266931	0.201339	0.376457	0.107812	-0.0980513	0.202433	-0.0627975	0.127344	-0.00315926	0.411101	-0.105529	-0.218771	0.00863091	-0.202698	0.23117	0.104439	0.0663588	-0.396782	0.409838	-0.107838	0.0730503	0.0158117	-0.0295206	-0.0369951	CON
GSM2810803	-0.312733	-0.33806	0.000617131	0.0549802	0.274273	0.242164	0.362785	0.145985	-0.0763295	0.280876	-0.279222	0.135083	-0.0509002	0.391366	-0.0496149	-0.139084	0.0572736	-0.255706	0.209741	0.12231	0.0785369	-0.18083	0.344389	-0.0517258	0.0610602	0.0468771	-0.0272644	-0.0549173	CON
GSM2810804	-0.309863	-0.269761	0.00160786	0.0261669	0.248709	0.240007	0.335545	0.129492	-0.0923519	0.234815	-0.017364	0.093187	-0.0242588	0.381947	-0.0576302	-0.0447142	0.0292604	-0.172105	0.243241	0.106861	0.118461	-0.285418	0.341286	-0.063756	0.0740042	0.087389	-0.0898684	-0.0664611	CON
GSM2810805	-0.335305	-0.337583	0.00308791	0.0310545	0.228317	0.210978	0.365491	0.0981528	-0.0893902	0.246947	-0.243687	0.0659211	-0.0522012	0.354137	-0.0975573	-0.176981	-0.00075428	-0.297746	0.229339	0.112337	0.0742735	-0.23293	0.428869	-0.114977	0.0747911	0.0522316	-0.0625764	-0.0893423	CON
GSM2810806	-0.31891	-0.152421	-0.00887401	0.165852	0.261891	0.256599	0.400753	0.202257	-0.159821	0.204296	-0.154796	0.0518108	-0.112298	0.498399	0.0470507	-0.0420155	0.147602	-0.110196	0.240141	0.128317	0.0903124	-0.179091	0.368996	0.0578286	0.0867888	0.0629437	-0.00677743	-0.0945624	CON
GSM2810807	-0.29877	-0.294972	0.0644692	0.032491	0.238813	0.177983	0.368232	0.0758921	-0.0839587	0.271985	-0.17701	0.0870295	-0.0159698	0.35971	-0.0645416	-0.23961	-0.00932857	-0.296273	0.22837	0.118655	0.081631	-0.381994	0.427719	-0.0962849	0.0450694	0.0498965	-0.0435357	-0.0698913	CON
GSM2810808	-0.322569	-0.371468	0.00621928	0.0201921	0.242436	0.221827	0.335168	0.151899	-0.103184	0.294227	-0.215526	0.102663	-0.0317264	0.380813	-0.0401203	-0.179822	-0.0970583	-0.201706	0.221442	0.0954998	0.118122	-0.192239	0.383751	-0.140653	0.0659256	0.0614204	-0.014302	-0.0868949	CON
GSM2810809	-0.300694	-0.403312	-0.0229488	0.0180247	0.239353	0.235025	0.363103	0.0905969	-0.104166	0.237726	-0.253555	0.0963563	-0.206626	0.405173	-0.0724845	-0.212025	-0.0416334	-0.248843	0.214916	0.117147	0.127756	-0.284283	0.401575	-0.118127	0.0786548	0.0712643	0.0145973	-0.0892505	CON
GSM2810810	-0.363421	-0.455264	-0.0118069	0.0189173	0.248724	0.21774	0.367378	0.1137	-0.110557	0.245355	-0.213931	0.085473	-0.136223	0.400007	-0.0909196	-0.21872	0.00861474	-0.209289	0.23448	0.103125	0.097317	-0.289817	0.38776	-0.093863	0.0578566	0.0786591	-0.0627647	-0.10573	CON
GSM2810838	-0.409702	-0.266224	0.0418686	0.0195825	0.254762	0.204398	0.360707	0.0784425	-0.0563236	0.236279	-0.109434	0.0985698	0.0038718	0.335045	-0.109002	-0.144741	0.0479906	-0.368915	0.215417	0.101543	0.14405	-0.398693	0.431832	-0.104774	0.0756842	0.127066	-0.089783	0.00647704	CON
GSM2810839	-0.318016	-0.19596	0.112529	0.0863638	0.232188	0.210158	0.405104	0.163863	-0.121611	0.266321	-0.0851536	0.122109	-0.156398	0.323709	0.0076264	-0.14329	0.168047	-0.281864	0.232395	0.163534	0.198165	-0.261403	0.407733	0.000451501	0.11749	0.170963	-0.126427	-0.0425201	CON
GSM2810840	-0.352563	-0.260929	0.0292442	0.041125	0.209915	0.231944	0.358841	0.173758	-0.149269	0.250299	-0.0681959	0.0594588	-0.0185542	0.42943	-0.000217251	-0.0947759	0.0407901	-0.179668	0.216824	0.143435	0.0845737	-0.198709	0.371682	-0.0600635	0.0664071	0.0577958	-0.0390384	-0.0875173	CON

## Sheet: Table S5
id	ANTIGEN_PROCESSING_AND_PRESENTATION	CYTOKINE_CYTOKINE_RECEPTOR_INTERACTION	CHEMOKINE_SIGNALING_PATHWAY	CTL_PATHWAY	IFN_ALPHA_RESPONSE_UP	SIGNALING_BY_INTERLEUKINS	INTERFERON_RECEPTOR_ACTIVITY	IMMUNOLOGICAL_SYNAPSE	SIGNALING_BY_TGFB_FAMILY_MEMBERS	TCR_PATHWAY	Type
GSM2642424	0.63293	0.630607	0.61643	0.795807	0.813841	0.631634	0.46301	0.52487	0.614	0.485269	DN
GSM2642425	0.683766	0.788549	0.628951	0.605742	0.611719	0.557855	0.485053	0.542289	0.334386	0.179952	DN
GSM2642426	0.655934	0.329271	0.356471	0.277973	0.648583	0.302865	0.370168	0.166637	0.718459	0.29389	DN
GSM2642427	0.647441	0.351473	0.286748	0.522363	0.686005	0.243267	0.0865408	0.492295	0.0843039	0.0519975	DN
GSM2642428	0.694916	0.763416	0.659434	0.612712	0.688769	0.742017	0.758146	0.693597	0.371652	0.348455	DN
GSM2642429	0.379163	0.262041	0.24709	0.314313	0.621446	0.237601	0.685604	0.156558	0.663699	0.0993233	DN
GSM2642430	0.865176	0.737231	0.77565	0.531864	0.592267	0.641456	0.527901	0.615539	0.333396	0.26855	DN
GSM1146269	0.673872	0.609685	0.595514	0.76247	0.812806	0.620335	0.507213	0.487997	0.659706	0.511713	DN
GSM1146270	0.687668	0.747311	0.579368	0.584932	0.590767	0.526849	0.448213	0.520113	0.377767	0.14504	DN
GSM1146271	0.664596	0.328178	0.321921	0.289037	0.648089	0.293106	0.413251	0.177357	0.645601	0.283523	DN
GSM1146272	0.646643	0.342662	0.295598	0.526817	0.703167	0.217667	0.0645102	0.479695	0.141476	0.0187667	DN
GSM1146273	0.7256	0.723248	0.642987	0.60985	0.680357	0.719021	0.725544	0.688581	0.457302	0.34834	DN
GSM1146274	0.416368	0.238722	0.280118	0.298999	0.660726	0.240579	0.582144	0.184461	0.628665	0.135063	DN
GSM1146275	0.859637	0.70725	0.775299	0.535537	0.58391	0.612251	0.542435	0.617321	0.357323	0.271715	DN
GSM1146201	0.695196	0.434394	0.485797	0.578821	0.748455	0.338582	0.328902	0.460348	0.63673	0.429526	DN
GSM1146202	0.744656	0.684884	0.831524	0.819156	0.782576	0.761018	0.651465	0.561246	0.329667	0.293868	DN
GSM1146203	0.492392	0.394043	0.410134	0.352176	0.683876	0.389267	0.546487	0.118918	0.709264	0.393977	DN
GSM1146204	0.804229	0.37775	0.488549	0.47742	0.606057	0.547687	0.497106	0.609481	0.604071	0.335875	DN
GSM1146205	0.754924	0.517847	0.629988	1	0.770346	0.674712	0.612998	0.640233	0.597755	0.56632	DN
GSM1146206	0.659064	0.193214	0.226033	0.325332	0.416765	0.150436	0.0508007	0.143532	0.505381	0.241951	DN
GSM1146207	0.642417	0.526405	0.501392	0.634556	0.673452	0.491142	0.52432	0.461055	0.434206	0.116272	DN
GSM756992	0.646087	0.589949	0.536412	0.567091	0.786909	0.511589	0.375942	0.52105	0.299468	0.0843727	DN
GSM756993	0.355523	0.629196	0.392246	0.39657	0.361027	0.236419	0.68408	0.248185	0.478311	0.386356	DN
GSM756994	0.984478	0.928133	0.983422	0.902155	1	0.746331	1	0.883886	0.559687	0.353599	DN
GSM756995	1	1	1	0.913393	0.869848	1	0.67576	1	0.33803	1	DN
GSM756996	0.676493	0.249654	0.270529	0.352446	0.572943	0.236642	0.304424	0.390768	0.218853	0	DN
GSM756997	0.466233	0.0950451	0.142486	0.248492	0.294267	0.216296	0.125182	0.280861	0.416214	0.242734	DN
GSM756998	0.587189	0.476598	0.534516	0.56896	0.642371	0.615915	0.537262	0.735476	0.653886	0.191484	DN
GSM756999	0.717001	0.563641	0.601511	0.532704	0.723903	0.642937	0.32532	0.747661	0.663399	0.405556	DN
GSM757000	0.704752	0.626607	0.447126	0.607834	0.681539	0.525248	0.621493	0.475897	0.236965	0.250782	DN
GSM2642291	0.626767	0.431183	0.448027	0.483544	0.703837	0.30535	0.338487	0.390284	0.5857	0.32357	DN
GSM2642292	0.496452	0.400331	0.392338	0.300974	0.627328	0.358025	0.526998	0.149795	0.662559	0.365554	DN
GSM2642293	0.839661	0.39082	0.374142	0.389086	0.604173	0.462395	0.5254	0.539845	0.590089	0.248479	DN
GSM2642294	0.522036	0.540613	0.440424	0.496607	0.629989	0.420046	0.537169	0.414321	0.432051	0.043845	DN
GSM2642295	0.654333	0.516593	0.538326	0.792354	0.712647	0.579859	0.540173	0.55415	0.539671	0.352884	DN
GSM2642296	0.70359	0.660282	0.683015	0.682364	0.727307	0.636317	0.647102	0.469202	0.309581	0.194161	DN
GSM2642297	0.673642	0.232159	0.219627	0.288681	0.399878	0.136844	0.119315	0.151998	0.469818	0.203748	DN
GSM2810770	0.646099	0.823412	0.7752	0.947977	0.896451	0.747113	0.510659	0.588856	0.528269	0.603828	DN
GSM2810771	0.663202	0.977915	0.752179	0.723774	0.689521	0.659233	0.490544	0.579195	0.243575	0.268217	DN
GSM2810772	0.643756	0.471113	0.472313	0.358326	0.703191	0.403664	0.442469	0.189283	0.669812	0.38455	DN
GSM2810773	0.631381	0.490193	0.348738	0.659043	0.750698	0.310113	0.0352117	0.540022	0	0.143691	DN
GSM2810774	0.694538	0.996751	0.847256	0.751626	0.783752	0.887535	0.817849	0.818918	0.331163	0.521445	DN
GSM2810775	0.349092	0.382921	0.371866	0.390322	0.697824	0.309965	0.654749	0.20597	0.589285	0.182485	DN
GSM2810776	0.887755	0.938709	0.923668	0.677633	0.687957	0.765233	0.585609	0.694294	0.232278	0.431798	DN
GSM2810645	0.618437	0.417492	0.422167	0.462753	0.71724	0.30252	0.338658	0.444916	0.542937	0.287685	DN
GSM2810646	0.703761	0.704301	0.7301	0.685818	0.725054	0.655089	0.596389	0.516882	0.286633	0.175753	DN
GSM2810647	0.487266	0.402406	0.371763	0.30777	0.628029	0.349608	0.488927	0.209283	0.646703	0.338346	DN
GSM2810648	0.800261	0.373623	0.337144	0.388122	0.598205	0.459244	0.509019	0.5795	0.568071	0.256762	DN
GSM2810649	0.649157	0.558773	0.550557	0.797902	0.737231	0.610438	0.626704	0.606437	0.517193	0.411014	DN
GSM2642475	0.589347	0.232068	0.319358	0.278064	0.740533	0.259654	0.477214	0.2168	0.789186	0.298459	CON
GSM2642476	0.633748	0.39219	0.456404	0.345662	0.703026	0.515032	0.413763	0.319967	0.785719	0.575926	CON
GSM2642477	0.443545	0.157067	0.199436	0.0801585	0.286102	0.212791	0.197233	0.30494	0.697905	0.550976	CON
GSM1146320	0.621317	0.2802	0.335523	0.317709	0.769585	0.293569	0.489815	0.217393	0.712662	0.265194	CON
GSM1146321	0.63963	0.454502	0.489238	0.369996	0.705402	0.570702	0.431682	0.313953	0.788964	0.618426	CON
GSM1146322	0.426909	0.216558	0.256065	0.0927645	0.267935	0.275629	0.225659	0.327115	0.777523	0.57108	CON
GSM1146215	0.506855	0.470776	0.569625	0.449514	0.983903	0.53386	0.732067	0.284911	0.582675	0.505447	CON
GSM1146216	0	0.0432404	0.0281177	0.140647	0.258327	0.0860638	0.364831	0.200615	0.94844	0.411351	CON
GSM1146217	0.199117	0.382852	0.363765	0.154954	0.517522	0.368229	0.351602	0.22687	0.782761	0.406488	CON
GSM1146218	0.583195	0.191636	0.254941	0.201917	0.623659	0.275474	0.273003	0.141116	0.888184	0.503806	CON
GSM1146219	0.602125	0.546062	0.42591	0.138225	0.799883	0.39073	0.362748	0.432074	0.716086	0.368104	CON
GSM1146220	0.409152	0.0917484	0.0909777	0.0499817	0.264244	0.0435177	0.124648	0.0860785	0.676118	0.249557	CON
GSM1146221	0.517008	0.50113	0.400854	0.155205	0.38047	0.43165	0.321752	0.281191	0.704416	0.591232	CON
GSM1146222	0.349247	0.0512991	0.0589214	0	0.184608	0.0639941	0.0943312	0.166683	0.492714	0.298233	CON
GSM1146229	0.65919	0.596414	0.525796	0.304973	0.791163	0.473825	0.395769	0.411981	0.615118	0.34002	CON
GSM1146230	0.519646	0.259226	0.236614	0.218879	0.388515	0.200408	0.503966	0.281219	0.576929	0.387259	CON
GSM1146231	0.752367	0.476888	0.520939	0.452903	0.753776	0.439846	0.376656	0.21282	0.782657	0.386807	CON
GSM1146232	0.588599	0.544267	0.490465	0.371674	0.618234	0.440331	0.376231	0.314029	0.537485	0.467521	CON
GSM1146233	0.320534	0.117711	0.1099	0.0459405	0.168105	0.138463	0.204915	0.169897	0.397225	0.313306	CON
GSM1146234	0.532689	0.218313	0.179448	0.114998	0.253852	0.244605	0.265627	0.284401	0.564849	0.265586	CON
GSM757001	0.467165	0.249548	0.283919	0.142985	0.549204	0.189359	0.302709	0.109407	0.763167	0.225418	CON
GSM757002	0.366617	0.29533	0.360403	0.229896	0.588087	0.368215	0.231182	0.147511	0.567887	0.368086	CON
GSM757003	0.439259	0.340869	0.328181	0.238834	0.487097	0.264391	0.407145	0.0985751	0.788048	0.534318	CON
GSM757004	0.45903	0.25445	0.199575	0.185345	0.440303	0.174661	0.454015	0.0401999	0.683985	0.191268	CON
GSM757005	0.468943	0.352958	0.388241	0.303271	0.507804	0.279174	0.41316	0.128965	0.819525	0.501019	CON
GSM757006	0.471723	0.572939	0.450474	0.272183	0.544465	0.472191	0.563627	0.0923542	1	0.493062	CON
GSM757007	0.4672	0.322105	0.26918	0.176504	0.531733	0.126285	0.32922	0	0.587214	0.207491	CON
GSM757008	0.283709	0.278014	0.298179	0.0817142	0.48053	0.108236	0.170958	0.160046	0.406997	0.470095	CON
GSM757009	0.484461	0.329659	0.329099	0.325541	0.498566	0.325249	0.33163	0.286947	0.637413	0.545577	CON
GSM757010	0.58627	0.533149	0.603159	0.479182	0.799726	0.540761	0.363981	0.274778	0.755948	0.673145	CON
GSM757011	0.345757	0.0205244	0.111928	0.208553	0.463743	0.130955	0.0296319	0.221431	0.453235	0.34641	CON
GSM757012	0.470071	0.26172	0.337264	0.161934	0.611227	0.248843	0.181927	0.168532	0.716331	0.505229	CON
GSM757013	0.37618	0.105643	0.153876	0.163297	0.493248	0.123315	0.280221	0.158178	0.656704	0.401938	CON
GSM2642305	0.307208	0.428935	0.399587	0.198801	0.525942	0.376717	0.360793	0.255251	0.719793	0.394948	CON
GSM2642306	0.654605	0.513748	0.555454	0.431107	0.959016	0.53408	0.684999	0.350528	0.547121	0.436914	CON
GSM2642307	0.641822	0.273788	0.292438	0.237012	0.624321	0.299181	0.327782	0.16549	0.801857	0.494742	CON
GSM2642330	0.521864	0.483083	0.50555	0.320684	0.555846	0.471103	0.374459	0.33974	0.602593	0.513195	CON
GSM2642331	0.485977	0.528142	0.456324	0.297991	0.802465	0.442814	0.417862	0.467534	0.729844	0.397182	CON
GSM2642332	0.010973	0	0	0.033384	0	0	0.126657	0.127258	0.502285	0.349989	CON
GSM2642333	0.378675	0.061698	0.0681637	0.0648626	0.105766	0.104795	0.240994	0.334162	0.526683	0.280174	CON
GSM2642334	0.705162	0.399311	0.521078	0.396076	0.713822	0.413504	0.344675	0.233045	0.796574	0.494924	CON
GSM2810793	0.373819	0.0787707	0.176577	0.00821509	0.478472	0.266001	0.149001	0.0624641	0.723126	0.344549	CON
GSM2810794	0.365036	0.290705	0.244685	0.11518	0.537618	0.277863	0.338582	0.105085	0.886284	0.429627	CON
GSM2810795	0.44994	0.0662077	0.125067	0.0229764	0.286421	0.147996	0.199943	0.182433	0.634308	0.198672	CON
GSM2810796	0.690628	0.123582	0.216176	0.179766	0.83133	0.224867	0.393716	0.227429	0.551162	0.273121	CON
GSM2810797	0.506088	0.175135	0.201727	0.0423912	0.384882	0.201595	0.487308	0.155446	0.792544	0.396412	CON
GSM2810798	0.578836	0.264462	0.305403	0.107306	0.762359	0.164495	0.307453	0.280738	0.659753	0.277247	CON
GSM2810799	0.538691	0.0617456	0.244	0.115194	0.342073	0.148525	0.124265	0.248529	0.870313	0.355702	CON
GSM2810800	0.369751	0.113167	0.114924	0.133948	0.454308	0.113863	0	0.123969	0.678439	0.212609	CON
GSM2810801	0.514529	0.347341	0.457774	0.242841	0.272926	0.439466	0.316711	0.25043	0.957686	0.659591	CON
GSM2810802	0.537688	0.278433	0.312004	0.239807	0.545387	0.213866	0.220346	0.251786	0.751314	0.451059	CON
GSM2810803	0.684005	0.302827	0.28994	0.348175	0.440731	0.252086	0.324586	0.265888	0.628733	0.242786	CON
GSM2810804	0.570196	0.310304	0.276772	0.109118	0.578815	0.309974	0.331495	0.253513	0.84876	0.503442	CON
GSM2810805	0.571826	0.108614	0.214153	0.0874797	0.244092	0.124259	0.439919	0.0716911	0.831134	0.37012	CON
GSM2810806	0.457515	0.418042	0.375517	0.246689	0.554016	0.39878	0.0397194	0.354281	0.21445	0.424252	CON
GSM2810807	0.69478	0.191312	0.320463	0.328047	0.576435	0.198023	0.515915	0.239827	0.951312	0.503485	CON
GSM2810808	0.586429	0.288186	0.223013	0.18813	0.430177	0.216362	0.396566	0.271904	0.683223	0.345994	CON
GSM2810809	0.483765	0.226633	0.275785	0.0608223	0.541374	0.257632	0.368044	0.232923	0.648027	0.374955	CON
GSM2810810	0.367686	0.163454	0.223037	0.171766	0.24187	0.146741	0.389379	0.238247	0.745706	0.299298	CON
GSM2810838	0.621609	0.436016	0.471482	0.41997	0.822967	0.396503	0.554748	0.271582	0.765733	0.35981	CON
GSM2810839	0.680111	0.665563	0.666411	0.545883	0.793723	0.673413	0.475714	0.401232	0.716282	0.624352	CON
GSM2810840	0.477455	0.411773	0.394492	0.243226	0.368214	0.357976	0.222607	0.368299	0.650516	0.586382	CON

## Sheet: Table S6
id	HLA-A	HLA-B	HLA-C	HLA-DMA	HLA-DMB	HLA-DOA	HLA-DOB	HLA-DPA1	HLA-DPB1	HLA-DQA1	HLA-DQB1	HLA-DQB2	HLA-DRA	HLA-DRB6	HLA-E	HLA-F	HLA-G
GSM2642424	10.6869	10.51	10.6995	8.33308	8.54168	5.41393	5.9981	9.56713	8.95194	3.39148	6.33979	4.85597	8.94961	6.02051	9.51574	9.99598	7.42549
GSM2642425	11.4384	11.1298	11.3023	9.12049	9.23529	5.33342	5.65431	10.7208	9.41476	9.37484	9.1044	5.20689	9.78265	6.40762	9.78914	10.5629	7.72326
GSM2642426	11.3304	11.0845	11.2763	8.95985	8.77406	5.42849	5.76976	10.331	9.49866	8.06907	7.84551	5.03595	9.44374	6.72601	10.1195	10.2965	7.82406
GSM2642427	11.37	11.0686	11.2453	9.16899	9.40142	5.49328	5.89515	10.3345	9.60297	9.17353	8.83398	5.39737	9.48908	6.49436	10.0595	10.4172	7.82921
GSM2642428	11.07	10.5603	10.6894	8.48585	8.4896	5.14167	7.12314	9.96889	9.02237	3.66064	6.294	5.46575	9.50558	6.67638	9.05449	9.41117	7.27161
GSM2642429	11.4483	11.028	11.3383	8.82637	8.9549	5.10448	5.65812	9.74191	7.97163	3.55035	6.10967	5.21373	8.38329	6.40563	10.1621	10.4785	8.01716
GSM2642430	11.388	10.7587	11.0609	8.64772	8.73029	5.34099	6.85821	10.216	9.4092	8.30609	8.12557	6.0088	9.43061	6.23365	9.5934	9.88396	7.62032
GSM1146269	10.8178	10.5437	10.6893	8.28959	8.50054	5.41747	6.0716	9.52819	8.57695	3.36727	6.71884	4.81363	8.9765	6.12216	9.45866	10.1483	7.47787
GSM1146270	11.4738	11.1494	11.2911	9.09558	9.16204	5.31551	5.63683	10.7243	9.66194	9.323	9.08755	5.08777	9.66996	6.40879	9.73597	10.5717	7.94563
GSM1146271	11.2995	11.0989	11.2885	8.96355	8.71355	5.46831	5.73058	10.3407	9.56909	8.05917	7.38398	4.97206	9.40024	6.94762	10.1021	10.2857	7.95497
GSM1146272	11.3143	11.0597	11.2481	9.15775	9.34913	5.49042	5.89219	10.3323	9.46463	9.08544	8.5456	5.4061	9.49086	6.32576	10.0929	10.3369	7.66353
GSM1146273	10.994	10.5206	10.691	8.46757	8.42341	5.09827	7.07159	9.92675	9.0672	3.75718	7.2822	5.42014	9.51908	6.59447	8.97895	9.41059	7.22752
GSM1146274	11.4504	11.0394	11.3347	8.78112	8.87528	5.06967	5.60809	9.70449	8.57255	3.47882	6.34674	5.40735	8.31329	6.15507	10.4017	10.4755	8.06281
GSM1146275	11.3374	10.7762	10.9791	8.63937	8.7012	5.33646	6.7932	10.2564	9.33698	8.28886	8.15725	5.84966	9.44977	6.31569	9.50048	9.90422	7.68152
GSM1146201	11.6476	11.7736	11.7632	9.24869	8.58166	5.43979	5.92781	10.488	10.3131	3.84702	6.75517	5.11218	10.3902	6.41511	10.9855	10.8958	8.40225
GSM1146202	11.1919	10.9864	11.1185	9.19689	9.56136	5.31291	5.22362	10.8481	9.86477	10.2647	8.97549	5.36184	10.6535	6.33514	9.62172	10.0809	7.65472
GSM1146203	11.28	11.4733	11.438	8.47475	8.14809	5.22844	6.00592	9.46365	9.08989	4.16725	6.22085	4.78831	9.38145	6.38811	10.0842	10.6637	7.66402
GSM1146204	10.8371	9.95883	10.5684	8.43286	8.73565	5.91148	6.39898	9.67935	8.37907	8.52288	6.69698	5.25804	8.29861	6.66405	9.40642	9.68974	7.18964
GSM1146205	11.1912	10.8913	11.0746	9.84723	9.596	5.27953	6.12664	10.5307	9.9814	3.73596	9.04229	5.56927	9.75267	6.82917	10.3711	9.9255	7.88815
GSM1146206	11.2158	10.6312	10.8192	9.18765	8.44879	5.23822	5.58701	10.2835	9.4979	8.94185	7.49289	5.12846	8.58815	6.57008	9.64195	10.1709	8.10932
GSM1146207	11.3496	10.6386	10.734	8.6787	9.05154	5.37901	5.98269	10.408	9.17796	3.45081	8.23619	5.45506	9.57978	6.90436	9.49996	9.67713	7.56901
GSM756992	11.1524	10.9848	11.1472	9.37324	9.06128	5.18146	6.09042	10.9381	9.71346	5.3178	8.32526	6.30569	10.0256	6.85136	9.77163	10.0416	7.64048
GSM756993	10.7537	9.71642	10.1136	7.67899	8.78744	5.76969	5.973	9.21821	7.92633	5.86425	6.61734	5.15113	7.65582	6.45591	8.37076	9.81923	7.16072
GSM756994	10.8367	10.1577	10.7395	8.27345	9.0515	5.73284	6.38748	10.7348	9.89039	10.2879	8.51346	5.23456	8.2532	6.40462	9.1804	10.0167	7.23892
GSM756995	11.3829	11.4864	11.5436	9.86689	9.73312	5.6075	7.7634	10.3594	10.8493	10.955	7.02294	6.00738	10.5804	7.23468	10.1194	11.0169	8.20896
GSM756996	10.9129	10.6953	10.6921	8.97241	8.61707	5.42581	6.19056	10.4237	9.70298	7.0594	8.24202	5.21702	10.1358	6.60447	9.28118	9.69075	7.68309
GSM756997	11.0379	10.956	11.0521	8.84386	8.0568	5.43748	5.68759	9.75781	7.92732	5.50529	6.31351	5.40523	9.19472	6.33858	9.49554	9.56175	7.63964
GSM756998	11.5779	11.5016	11.583	9.24519	8.29644	5.13464	5.84426	10.9561	8.78911	5.37755	6.55677	4.96864	10.1589	6.36004	10.0854	10.3985	7.99557
GSM756999	11.3758	11.4831	11.5063	8.94115	8.65682	5.16528	6.49971	10.8952	9.21303	5.56065	8.55603	5.10216	10.6169	6.10742	10.246	10.3745	7.98283
GSM757000	11.3968	11.207	11.1885	9.18055	8.6221	5.28483	6.15451	10.8926	9.20099	8.67625	6.50012	5.62286	10.1574	6.6236	10.2014	10.4476	8.14247
GSM2642291	11.4925	11.5479	11.6564	9.17951	8.5572	5.42461	5.90445	10.3949	9.81859	4.77315	6.80653	5.19285	10.1391	6.22303	10.667	10.7071	8.14849
GSM2642292	11.2426	11.4133	11.3447	8.63369	8.2053	5.24173	5.97856	9.79878	9.10504	4.99999	6.4913	4.90363	9.49687	6.76788	10.1089	10.4525	7.76558
GSM2642293	10.8986	10.2829	10.5818	8.61102	8.66371	5.87376	6.36539	9.92876	9.06776	8.67357	7.47416	5.21745	8.82425	6.6014	9.57917	10.1903	7.38064
GSM2642294	11.3439	10.7895	10.8008	8.79414	8.92805	5.41333	5.96347	10.3738	9.22117	4.45648	6.8949	5.5055	9.65352	6.9587	9.62911	9.83733	7.57821
GSM2642295	11.1756	10.9929	11.1153	9.5986	9.35515	5.28875	6.11742	10.4911	9.87582	4.69319	7.19172	5.9706	9.69814	7.03831	10.113	9.97995	7.83377
GSM2642296	11.1437	10.9544	11.1508	9.14408	9.31745	5.30652	5.26698	10.6133	9.84605	10.0931	9.07907	5.47209	10.2364	6.27787	9.62815	10.0347	7.62097
GSM2642297	11.4013	10.7695	10.8459	9.13372	8.44877	5.24594	5.59463	10.2961	9.44681	8.98936	7.96519	5.09891	8.99642	6.4359	9.92477	10.0604	7.81621
GSM2810770	10.6775	10.3601	10.6405	8.21102	8.42599	5.37668	6.07304	9.40556	8.72107	3.20785	6.48801	4.76366	8.9095	6.05537	9.44153	9.91527	7.32331
GSM2810771	11.4451	11.0843	11.4384	9.14419	9.22378	5.26002	5.60687	10.8589	9.29963	9.8977	9.47942	5.21285	9.85661	6.48114	9.7775	10.5868	7.65763
GSM2810772	11.3308	11.0468	11.2018	8.95786	8.69813	5.39158	5.71624	10.4006	9.49744	8.4619	7.91385	4.9754	9.48651	6.89996	10.1951	10.271	7.85987
GSM2810773	11.385	11.019	11.2271	9.20909	9.43949	5.43709	5.92082	10.3876	9.10851	9.64915	9.17141	5.35893	9.62899	6.60067	10.1272	10.3265	7.7798
GSM2810774	11.078	10.4188	10.6129	8.38228	8.45134	5.04345	7.26156	9.93219	8.89978	3.70048	6.5939	5.49502	9.59833	6.80297	8.89532	9.19558	7.10542
GSM2810775	11.459	10.9942	11.3391	8.79604	8.91092	5.02902	5.58405	9.67861	7.7282	3.34166	6.04285	5.23729	8.20766	6.53578	10.2692	10.5038	8.04535
GSM2810776	11.3247	10.7818	11.0137	8.58982	8.75084	5.28978	7.01761	10.2595	9.29261	8.74579	8.48437	6.23451	9.49218	6.32025	9.52212	9.78668	7.5319
GSM2810645	11.5453	11.4506	11.5574	9.02607	8.60361	5.35862	6.16271	10.4505	8.92412	4.47968	6.78434	5.29104	9.9657	6.1902	10.5612	10.7011	7.93541
GSM2810646	11.2288	10.8001	11.0788	9.02965	9.33514	5.26989	5.41776	10.7486	9.43604	9.73667	9.01965	5.35855	10.1495	6.18853	9.39119	9.88976	7.53291
GSM2810647	11.3249	11.2264	11.265	8.33827	8.17616	5.23464	6.13004	9.59899	9.14921	4.63756	6.50203	4.93049	9.16427	6.66416	9.9053	10.3767	7.68926
GSM2810648	10.9943	10.1937	10.5807	8.36628	8.49644	5.75276	6.45502	9.77542	8.83337	8.21263	7.42071	5.22269	8.29252	6.51053	9.31696	10.0969	7.53346
GSM2810649	11.2675	10.8926	11.0864	9.59356	9.40183	5.28139	6.17872	10.5755	9.59769	4.20861	7.32168	5.85218	9.50379	6.96484	9.841	9.82883	7.77267
GSM2642475	11.3248	11.2747	11.2953	8.99529	8.2166	5.56792	5.5754	10.4585	9.5378	7.92109	7.43346	5.13587	9.81623	6.99865	10.2747	10.3529	7.97
GSM2642476	11.0606	10.7301	10.8587	8.62545	8.06917	5.44738	5.78789	9.80244	8.88411	3.62593	5.87542	4.99512	9.19516	6.8242	10.0265	9.90239	7.72598
GSM2642477	10.8929	10.2536	10.7064	7.51727	7.23025	5.33083	5.88191	9.096	8.2561	7.22289	6.48445	4.96149	8.32759	5.8914	9.28984	9.4857	7.2853
GSM1146320	11.3687	11.285	11.3417	9.08802	8.35884	5.58444	5.61967	10.5333	9.73023	8.09219	7.3722	5.09759	9.85683	7.11981	10.3259	10.428	8.11583
GSM1146321	11.0873	10.7757	10.8719	8.72773	8.23933	5.46195	5.85473	9.87601	8.86607	3.85611	5.89579	5.0824	9.29018	6.79348	10.0038	9.86452	7.73627
GSM1146322	10.8504	10.1902	10.7454	7.50356	7.32088	5.29301	5.95189	9.05387	8.1637	7.38972	6.2134	5.03792	8.39357	5.99005	9.28071	9.40896	7.29195
GSM1146215	10.7978	10.3701	10.7476	6.92264	7.61556	5.28293	6.48027	8.68429	7.59904	7.61451	6.89532	4.97917	7.359	5.96141	8.9473	10.0055	7.40712
GSM1146216	10.6048	9.91524	10.2516	6.7689	6.79219	5.05223	5.2701	7.5436	7.4977	6.41504	4.97922	4.72322	6.7305	5.40786	8.79304	8.92953	6.98056
GSM1146217	11.0121	10.6274	10.8759	7.60822	7.44883	5.09064	5.42212	8.96007	7.56456	3.85864	5.17963	4.58868	8.69478	6.38749	9.90132	9.78433	7.57911
GSM1146218	11.088	11.0544	11.1483	8.57138	7.74121	5.07621	5.90378	10.35	9.29942	9.27676	7.96986	4.82599	9.6764	6.52515	10.6784	10.158	7.6795
GSM1146219	11.2465	10.8887	11.226	8.34297	8.18086	5.35704	6.29952	9.84987	8.89584	6.92904	7.31083	5.47642	8.99193	6.6826	9.87243	10.1574	7.78259
GSM1146220	11.0193	10.6835	10.8789	8.05272	7.90374	5.18743	6.41812	9.45523	8.7597	6.86223	6.60326	4.87588	8.66286	6.35744	9.73983	9.75397	7.41653
GSM1146221	11.1844	10.813	11.0342	8.41605	8.11331	5.39994	5.63003	9.79894	8.79767	3.54798	6.37376	5.37533	9.05789	6.82149	9.91754	10.0075	7.8001
GSM1146222	11.0396	10.4573	10.8853	8.0023	7.73037	5.16447	5.95972	9.55036	8.49454	7.24333	6.63957	4.74804	8.5566	5.79609	9.47475	9.77732	7.56668
GSM1146229	11.1417	11.0147	11.1765	8.57407	8.37889	5.48463	6.14198	9.97678	9.15961	7.52092	7.34577	5.36521	9.30736	6.58254	9.84891	10.172	7.73113
GSM1146230	11.1104	10.795	10.9734	8.3169	8.09236	5.49179	5.86261	9.64487	8.99761	7.38781	6.54151	5.05301	9.01905	6.16893	9.74093	9.87124	7.50625
GSM1146231	11.2846	11.2186	11.335	9.18747	8.6803	5.46206	5.98703	10.4991	9.52023	9.0356	8.15249	4.85732	9.67275	6.98256	10.4393	10.4235	7.9097
GSM1146232	11.3372	11.141	11.2501	8.95137	8.69034	5.44008	5.80125	10.2667	9.3754	4.50965	6.9347	5.12715	9.71896	6.89216	10.1033	10.3008	7.99399
GSM1146233	11.2323	10.1137	10.7184	7.44195	7.61944	5.48007	6.4063	8.86482	7.89635	6.24929	6.22454	5.36615	7.41665	5.84582	8.88208	9.57065	7.31854
GSM1146234	10.9834	10.5728	10.8491	8.31078	8.10192	5.47878	6.06866	9.77483	8.69057	7.65298	6.91724	4.90082	8.99135	6.19783	9.60852	9.71872	7.49294
GSM757001	11.4807	11.0587	11.22	8.52531	8.0872	5.24715	5.62712	9.71798	8.60518	4.87907	7.97402	4.87166	8.9583	6.23447	10.4046	10.2265	7.8512
GSM757002	11.1604	10.5588	10.796	8.25115	8.22241	5.29838	5.50553	9.71767	8.58535	5.90272	7.47507	4.92344	7.85151	6.28939	9.78738	9.73449	7.48867
GSM757003	10.888	10.535	10.8793	8.16031	7.91153	5.2976	5.74109	8.76931	8.95485	7.5455	6.25199	4.86546	8.52824	6.32841	9.87418	9.80275	7.37812
GSM757004	11.0109	10.3976	10.7131	8.15027	8.30665	5.38733	6.06298	8.6791	8.86205	5.32602	7.34025	4.99999	8.22993	6.37458	9.84677	9.79229	7.32614
GSM757005	11.2845	10.4958	11.0576	8.5904	8.48243	5.34114	6.06152	9.9052	8.44807	5.37467	7.56351	4.97721	8.80705	6.84229	10.1967	9.86507	7.54542
GSM757006	11.0152	10.6905	10.9822	8.28967	8.08552	5.38765	5.83931	8.92024	8.77707	5.08551	7.75549	4.81221	8.4808	6.45322	10.1208	9.75118	7.44902
GSM757007	10.9517	10.5001	11.0105	8.32517	8.4542	5.32552	5.75834	9.70977	8.50173	7.95104	6.24181	4.79683	8.65829	6.35139	9.76035	9.88064	7.46864
GSM757008	10.966	9.85135	10.572	7.32434	7.38576	5.08818	5.49114	8.95867	8.26517	7.01028	5.81138	4.78119	7.92229	6.14099	9.32552	9.44	6.92024
GSM757009	10.7921	10.7291	10.7943	7.84875	8.01892	5.41473	6.15153	8.87429	8.85281	7.51857	6.20709	4.82166	9.08595	6.35964	9.6588	9.90718	7.65266
GSM757010	11.336	11.4752	11.3552	9.03745	8.12189	5.17193	5.76575	10.2976	9.83504	8.25785	6.02287	4.92852	9.80313	6.18932	10.728	10.4864	7.99895
GSM757011	10.8464	10.6693	10.7201	8.17862	7.48097	5.33084	5.59246	9.59041	8.62197	4.82148	7.51966	5.03087	8.65861	6.45135	9.48973	9.6736	7.62047
GSM757012	11.4522	11.0038	11.173	7.88543	7.75394	5.22705	5.8343	9.28446	8.98568	7.45364	6.19057	4.9655	9.08869	6.3793	9.8554	10.0644	7.94502
GSM757013	11.1003	10.8387	10.8928	7.52804	7.773	5.27807	5.48627	9.58401	8.21759	5.04076	7.62341	4.98551	8.52166	6.07569	9.65491	9.98625	7.7502
GSM2642305	11.0831	10.6912	10.9237	8.10059	8.05008	5.15381	5.50068	9.44436	7.89456	4.88524	5.93231	4.62782	9.06019	6.41052	9.85669	9.66972	7.49482
GSM2642306	10.726	10.4991	10.8331	7.63207	8.15606	5.29804	6.43404	9.36651	7.89955	8.01634	7.63109	5.02361	8.31117	6.0871	9.47394	10.1441	7.49698
GSM2642307	11.1146	11.0027	11.1273	8.74799	8.26789	5.05153	5.95571	10.3025	9.21556	9.35486	8.56402	4.90596	9.71568	6.52948	10.2604	10.376	7.63529
GSM2642330	11.3039	11.0684	11.2297	8.76794	8.56535	5.31603	5.76134	10.0312	8.83303	2.3226	5.62524	5.03111	9.31071	6.58664	10.0961	10.1923	7.92675
GSM2642331	11.0153	10.8855	11.1454	8.01589	8.0362	5.42645	6.13194	9.55914	8.77494	6.27583	6.68569	5.10056	8.71128	6.29894	9.5452	9.94973	7.63087
GSM2642332	11.156	9.61553	10.5841	6.46401	6.84022	5.52004	6.53125	7.5605	7.32152	4.45916	5.87445	5.49321	6.29907	5.94867	8.47404	9.13007	7.26017
GSM2642333	10.9469	10.1793	10.5221	7.65886	7.55575	5.31021	6.13349	9.19487	8.3617	6.94378	6.09811	4.71118	8.21697	5.55859	9.08721	9.24702	7.34972
GSM2642334	11.2684	11.1062	11.3086	8.92553	8.40686	5.41993	6.01491	10.3728	9.43121	8.31921	8.03585	4.90825	9.23906	6.73974	10.3404	10.2985	7.72064
GSM2810793	11.3001	10.9911	11.1464	8.53297	8.58152	5.43118	5.38538	10.127	8.80239	3.46068	5.95744	5.049	8.86567	6.67925	10.0241	10.1946	7.73982
GSM2810794	11.3323	11.1282	11.3643	8.13056	7.98459	5.13035	5.05869	9.60497	9.89107	3.12478	6.09743	5.35114	9.15839	6.71988	10.1102	10.458	7.79885
GSM2810795	10.9478	10.4597	10.5968	8.07295	7.81137	5.19899	6.18805	9.28158	9.05595	3.37401	6.04693	4.83689	8.30146	6.33323	9.56022	9.66049	7.41262
GSM2810796	10.7278	10.6609	10.766	8.89027	8.44214	5.6663	5.98454	9.72754	9.2161	7.93113	7.049	5.13414	9.47084	6.07621	9.53606	10.0257	7.68871
GSM2810797	10.8096	10.283	10.6665	7.69692	7.47028	5.10916	6.05907	9.3013	8.58579	7.65896	7.08253	4.82504	8.42825	6.36893	9.44167	9.69132	7.35493
GSM2810798	11.2922	11.2425	11.456	8.80553	8.4778	5.48468	5.44356	10.0511	8.96506	8.71884	8.1307	4.99834	9.38579	6.28061	10.0942	10.4289	7.81379
GSM2810799	11.0954	10.3909	10.9913	7.7842	7.42621	5.21531	6.5466	8.79779	8.93184	6.98477	6.69898	4.71666	8.13875	6.29584	9.72226	9.73208	7.44469
GSM2810800	11.3407	11.0208	11.2122	8.15535	8.32918	5.27933	5.13928	8.95475	8.72855	8.42023	7.15161	5.41281	8.49677	5.95653	10.2177	9.95086	7.67577
GSM2810801	11.2473	11.0051	11.2165	8.23846	7.88462	5.40333	5.76689	9.59839	8.53524	3.3954	5.98298	5.0434	8.40225	5.61833	10.0661	10.1575	7.97554
GSM2810802	11.3124	11.0119	11.2138	8.65299	8.35069	5.41587	4.95301	9.86239	8.6928	7.97262	7.35214	4.9475	9.09073	6.13027	10.1877	10.3625	7.90144
GSM2810803	11.1328	10.9015	11.2514	8.43411	8.10104	5.6276	6.4557	9.78735	9.2718	8.40392	7.29486	4.92307	9.27574	6.24149	9.76575	10.0845	7.61293
GSM2810804	11.1761	10.5807	10.7369	7.95628	7.84881	5.40917	6.04455	9.44079	8.13315	7.79556	6.74902	4.98845	8.06915	6.28569	9.78612	9.70615	7.44849
GSM2810805	11.0183	10.7843	11.0427	8.30594	7.88478	5.47081	5.9006	9.99861	8.74976	8.46544	7.24636	5.2472	8.91881	6.32257	9.86677	9.61913	7.49466
GSM2810806	11.1974	10.4571	10.7757	7.56664	7.59869	5.18746	6.1976	9.12905	7.93181	6.95048	6.26054	4.67679	7.79863	6.18906	9.21428	9.53705	7.45183
GSM2810807	11.2618	11.0894	11.2351	8.62532	8.3393	5.73042	6.48029	9.53239	10.2658	8.45185	7.67511	5.0513	9.62935	6.7816	10.313	10.0414	7.81083
GSM2810808	10.645	10.1867	10.3627	7.85473	7.2412	5.33426	5.96466	9.12	8.13408	7.3166	6.38453	4.75696	8.53735	6.35343	9.27363	9.55244	7.21271
GSM2810809	11.065	10.7523	10.7622	7.80914	7.70277	5.30348	5.86321	9.48909	8.23589	3.29802	5.7471	4.80377	8.50593	6.28809	9.82621	9.97855	7.81914
GSM2810810	10.411	10.0044	10.3857	7.42133	7.26843	5.1901	5.87991	8.99075	8.22243	3.551	4.96608	4.65545	8.31714	6.19407	9.21833	9.54655	7.41154
GSM2810838	11.3754	11.3358	11.3117	9.26849	8.4735	5.54872	5.59564	10.8328	9.52962	8.52597	7.84293	5.14725	10.2023	7.31597	10.4332	10.4628	8.06065
GSM2810839	11.106	10.6919	10.8537	8.83331	8.34536	5.42431	5.86968	10.0263	8.86115	3.7916	6.09076	5.02355	9.44747	7.0583	10.1247	9.91305	7.74358
GSM2810840	10.9351	10.1346	10.6638	7.51803	7.46231	5.24879	5.95436	9.11598	8.12202	7.73146	6.69175	4.96207	8.3693	6.04562	9.19761	9.3992	7.18572

## Sheet: Table S7
ID	GSM2642424	GSM2642425	GSM2642426	GSM2642427	GSM2642428	GSM2642429	GSM2642430	GSM1146269	GSM1146270	GSM1146271	GSM1146272	GSM1146273	GSM1146274	GSM1146275	GSM1146201	GSM1146202	GSM1146203	GSM1146204	GSM1146205	GSM1146206	GSM1146207	GSM756992	GSM756993	GSM756994	GSM756995	GSM756996	GSM756997	GSM756998	GSM756999	GSM757000	GSM2642291	GSM2642292	GSM2642293	GSM2642294	GSM2642295	GSM2642296	GSM2642297	GSM2810770	GSM2810771	GSM2810772	GSM2810773	GSM2810774	GSM2810775	GSM2810776	GSM2810645	GSM2810646	GSM2810647	GSM2810648	GSM2810649
SERPINE2	9.44365	8.73039	6.38124	7.60431	8.94143	6.95996	8.78423	9.51982	8.70495	6.34779	7.58413	8.98776	6.91155	8.82578	5.55749	9.23052	7.37854	8.01612	8.97363	7.06504	10.265	9.02514	7.59208	9.354	7.50543	8.15976	8.17155	9.86873	8.9356	8.12229	5.90017	7.3098	7.79231	9.53529	8.56133	8.75167	7.06408	9.80949	8.88606	5.93565	7.49702	9.18103	6.66976	8.97296	6.36001	9.04082	7.7274	8.08138	8.87867
RNASE6	6.91255	7.51734	5.13851	6.5957	7.51183	5.95647	7.83167	6.89422	7.51744	5.04319	6.64465	7.53772	5.96636	7.86212	5.1886	8.89806	5.60609	6.34878	6.45633	6.60059	7.75584	7.19559	6.06618	7.09732	7.63641	6.56321	4.90394	6.64776	6.75922	6.564	5.0868	5.54072	5.96492	6.80201	5.90472	7.60847	6.21744	6.98036	7.78174	4.62323	6.66837	7.76239	5.82363	8.17762	5.69051	8.17181	5.93011	6.45327	6.4825
MS4A6A	8.23256	8.40167	6.22338	7.88573	8.67175	6.67278	8.72665	8.16559	8.30707	6.12835	7.82452	8.62596	6.57072	8.70155	6.09681	9.79302	6.29545	7.24261	7.7457	7.22489	8.60363	9.01984	7.09804	9.52997	8.13524	7.85953	5.96631	7.64179	7.49347	7.64611	6.23368	6.39445	7.18777	8.32001	7.62045	9.31392	7.17399	8.51107	8.74309	5.83704	8.09929	9.11451	6.42841	9.21484	6.63584	9.3399	6.78537	7.44381	7.84563
CD163	7.3881	7.07375	4.94762	6.95011	8.04973	5.89153	7.83617	7.31462	6.98015	4.7936	6.86789	7.99048	5.74911	7.76826	4.81129	9.31138	5.38849	6.66759	7.34036	5.11712	8.22273	7.01375	5.8314	7.52116	6.28289	6.33439	5.33296	7.29935	6.60379	6.09288	4.73083	5.22433	6.28528	7.53634	6.84942	8.42848	5.00636	7.13725	6.62591	4.17846	6.45647	7.90839	5.05198	7.64477	5.31351	8.11835	5.59884	6.79237	6.32013
BLNK	5.55906	7.44527	3.76187	6.00667	6.60601	5.18538	6.13621	5.47259	7.45123	3.73192	5.94669	6.56863	5.13995	6.12952	3.86992	6.77199	3.54326	4.96903	5.98879	4.42312	6.92063	6.18323	4.24385	7.06883	6.94062	5.54414	4.53595	6.93562	6.3145	6.6494	4.00789	3.69651	5.05989	6.79047	5.93248	6.65003	4.52248	5.40698	7.7277	3.31919	5.98784	6.69081	5.0317	6.16482	4.54442	7.09084	4.24693	5.39885	6.23734
C1QA	7.98963	7.43984	5.38041	7.66127	8.63884	6.13058	8.37153	7.96234	7.35628	5.30141	7.59272	8.62671	6.0346	8.3661	5.05542	9.30651	5.23538	7.87012	8.20683	5.80568	8.49364	8.25806	6.07559	7.29287	7.03035	7.27241	6.0501	7.42075	7.54518	7.14778	5.04802	5.20245	7.48009	8.02694	7.75178	8.68519	5.7345	8.3427	7.62991	5.03435	7.92383	9.14859	5.96155	8.82813	5.51592	8.68854	5.70988	7.44608	7.89184
VSIG4	7.65556	8.26238	5.79371	7.11101	8.32034	6.80052	8.02005	7.5646	8.15538	5.65443	6.99746	8.22395	6.60731	7.93221	5.51621	8.84397	5.56199	8.30336	7.22107	7.29535	8.26844	7.53605	6.41393	8.96711	6.32246	7.8241	6.32406	7.37152	6.99252	7.4133	5.43178	5.48119	7.98079	7.92182	6.95407	8.43123	7.0103	7.63631	8.41822	5.1772	6.99433	8.48056	6.45037	8.09209	6.00725	8.35856	6.04595	8.00017	7.3703
C1QB	7.63077	7.37831	5.29934	7.61999	8.33063	5.29413	7.90848	7.90048	7.15034	5.18837	7.21462	8.17912	5.2831	7.90848	4.69932	9.2501	4.81903	7.94103	8.70748	6.15775	8.68245	8.3868	5.09779	7.65135	6.20525	7.21467	6.28058	7.37517	7.10792	7.65044	4.79178	4.8511	7.71365	8.36614	8.40347	8.87769	5.78196	7.618	7.23154	4.67746	7.61542	8.36711	4.69274	7.77262	5.17869	8.3168	5.22234	7.42846	7.96391
MS4A4A	6.7147	6.05457	4.13489	5.65658	6.75434	4.78349	6.82363	6.67926	5.96856	4.05424	5.57632	6.67428	4.77072	6.99194	4.28444	8.27939	4.50226	5.76031	5.8214	4.75601	7.69305	6.40596	4.16155	5.78084	4.88571	5.95515	4.9871	7.64685	5.24254	5.95719	4.10639	4.27836	5.31074	6.77912	5.35959	7.23726	4.48329	7.11294	6.38077	3.69302	5.81842	7.38663	4.74742	7.62795	4.55322	7.44579	4.73271	5.62646	5.70259
SERPINF1	6.41683	7.92468	4.78292	6.29417	7.32895	5.72884	7.40528	6.42497	7.94797	4.74291	6.20199	7.39757	5.70771	7.62234	4.88566	8.36523	5.25887	6.8886	5.04183	6.23278	8.0806	7.13786	5.29126	6.2241	7.18935	7.84971	5.72339	6.31581	7.8845	5.42714	4.91581	5.15707	6.43963	7.2483	5.18126	7.37739	5.84865	6.34242	8.14344	4.34495	6.19099	7.47787	5.52588	7.50971	5.48277	7.83606	5.59039	6.87962	5.68245
CPVL	7.34879	7.90179	5.67326	6.6241	7.93269	7.39584	7.85156	7.35658	7.88072	5.57695	6.3384	7.89191	7.42195	7.78426	6.03428	7.84129	5.89385	7.07894	7.17541	6.24813	8.42229	7.76304	4.87344	7.28706	6.75123	6.84911	6.61909	7.31761	7.55696	7.47941	6.33117	6.09304	7.09683	8.51629	7.67096	7.88538	6.53033	7.21848	8.01244	5.47397	6.56831	8.166	7.43749	7.96172	6.31758	8.03984	6.17821	7.16054	7.43238
C3	7.37644	11.1419	7.27811	6.54315	10.7265	9.20093	9.24507	7.33441	10.777	7.27454	6.52104	10.5736	9.02755	9.14741	5.86118	10.3764	6.42921	6.98308	9.36213	6.35408	11.1903	10.67	7.07951	10.5649	11.2317	8.89227	6.79892	9.55234	8.42586	8.31675	6.07391	6.51027	6.76474	10.3821	9.01401	9.70854	6.44045	7.28666	11.6368	7.17964	6.31705	11.3288	9.43406	9.53193	6.5739	10.651	7.03479	7.58449	9.72222
CLU	7.27552	9.52019	7.43	6.6649	8.27715	8.19285	8.58476	7.24729	9.42777	7.37024	6.59541	8.26212	8.10745	8.5424	5.82057	8.39399	6.04209	7.91997	7.66928	6.7847	9.01301	8.32985	5.73202	7.63325	9.18467	8.34993	6.97147	8.58638	8.47343	8.58016	5.90703	6.11333	7.86749	8.92755	7.65631	8.36362	6.81712	7.32306	9.88798	7.48932	6.59875	8.50725	8.36246	8.81576	6.40863	8.72152	6.66922	8.3893	8.16587
CCL19	3.90022	7.67911	3.7527	4.25989	7.95723	4.06716	6.13039	3.92481	7.85183	3.81477	4.23036	8.09228	4.06049	6.06856	3.62622	5.85555	3.69814	4.36203	4.26568	4.02198	9.41788	6.30765	3.76513	6.63	9.53956	5.88652	4.03375	5.22081	4.22492	6.57565	3.74008	3.76423	4.24001	9.29728	4.46667	5.75459	4.28302	3.49563	8.95384	3.21639	3.92106	9.35408	3.70808	6.69566	4.16641	7.2963	4.17732	5.07695	5.31682
IRF8	7.43668	8.09909	6.13191	6.50695	8.21286	7.08458	7.92586	7.39581	8.09887	6.07708	6.51577	8.16951	6.95435	8.01161	5.73866	8.15019	5.91372	6.54867	7.05863	6.2307	8.14398	8.17421	7.05133	7.95413	8.77751	6.7368	6.05982	7.75403	8.197	6.55529	5.97539	6.09752	6.62601	7.91383	7.04019	7.91392	6.3747	7.59335	8.52654	6.03719	6.62536	8.56641	7.13095	8.35289	6.33718	8.57759	6.4977	6.96169	7.2538
TYROBP	7.84906	8.05005	6.0693	7.89935	7.93466	6.84793	7.77999	7.82337	8.00697	6.1055	7.85134	7.9144	6.88142	7.75148	6.6022	9.28985	5.9209	7.44007	7.74635	6.95877	8.45416	8.00938	7.23016	7.95429	7.9307	7.68491	5.88106	6.84223	6.98122	7.67242	6.6	6.05633	7.25774	8.07677	7.50959	8.7333	6.898	8.18173	8.39613	6.51947	8.24982	8.28259	7.32174	8.11976	6.73318	8.93986	6.2275	7.40297	7.66677
ABCA8	5.23803	6.44976	3.62266	5.41672	6.543	4.41401	7.09376	5.11307	6.34003	3.55371	5.33509	6.51856	4.3085	7.02778	3.4617	6.28219	4.23074	4.86442	4.16999	4.59716	7.95036	6.54089	4.08878	6.95953	3.83438	6.09461	5.42282	5.78753	6.93868	5.69303	3.56597	4.34753	4.99717	7.95479	4.28005	6.37293	4.72785	4.8037	6.1019	3.08034	5.01105	6.2648	3.92874	6.83026	3.82581	6.97104	4.91061	5.51464	4.76008
IGKC	6.88506	11.3046	8.99333	8.83439	11.9552	6.24423	11.2237	6.92965	11.2958	9.03161	8.88238	11.998	6.12583	11.2656	5.82892	10.3682	5.94538	8.81085	11.4293	8.40468	12.4753	7.92585	7.80738	10.0766	9.07655	8.86973	7.72943	8.90592	9.16797	8.83235	6.24709	6.36091	9.20304	12.8931	11.8443	10.773	8.808	6.30225	11.8429	8.92839	8.7543	12.6486	5.31137	11.7132	6.57576	10.5577	6.73195	9.21189	11.4963
CYP4B1	4.1684	5.14662	6.11041	5.43064	3.98278	3.35923	3.97242	4.21677	5.18217	6.09655	5.38003	4.04453	3.2553	4.01591	6.73151	4.34917	5.57378	4.12268	4.00587	4.85186	4.22078	4.77915	5.62112	4.48782	4.85285	4.42427	5.13799	4.8596	4.51619	5.19386	6.43572	5.43884	4.17033	4.22044	4.03012	4.33149	4.80361	4.1814	5.28097	6.27808	5.50797	3.8792	3.08363	3.87929	6.16656	4.06901	5.18812	3.88628	3.77936
CXCL12	7.8504	8.7537	6.59484	7.9158	8.84905	7.57173	8.93337	7.84913	8.68182	6.53505	7.81261	8.86508	7.54466	8.94102	6.44561	8.82329	7.39319	7.51143	7.50606	6.66734	8.96237	7.89762	6.19942	7.68113	6.32747	7.77456	8.01354	7.95865	8.90309	7.55597	6.60781	7.5243	7.64425	9.11145	7.67668	8.9509	6.81129	7.5449	8.43295	6.20927	7.53811	8.58692	7.25388	8.65325	6.56149	8.93377	7.60131	7.70462	7.71403
S100A2	8.09361	8.96177	4.43309	7.36774	7.5741	8.67023	7.45195	8.1491	8.95564	4.40359	7.36134	7.60727	8.68502	7.47885	4.79721	7.84147	4.07996	9.02404	7.25755	7.04372	7.5592	7.85229	8.08002	8.35732	5.53297	9.54186	6.0089	7.74432	6.70634	8.40029	5.36215	4.71158	9.15522	7.84902	7.5725	8.09419	7.37276	8.58568	9.53201	4.61182	7.8016	8.0333	9.21693	7.88414	5.87857	8.12621	5.16397	9.05136	7.6372
COL6A3	7.23053	8.55943	6.26774	5.81893	9.1583	6.77496	8.50617	7.13034	8.47	6.13642	5.64256	9.1497	6.67509	8.44948	5.05652	10.7932	8.23568	6.81173	6.15712	7.07953	9.89047	7.36716	5.60599	9.91526	9.03728	7.26526	5.4332	7.69021	8.00386	6.92088	4.88849	7.68455	6.4541	9.17381	5.88144	9.96778	6.69085	6.98141	8.48243	5.89042	5.3818	9.17646	6.49796	8.42396	5.53298	9.57041	7.79141	6.8625	6.37856
KRT19	6.48578	9.53356	7.63811	6.40935	9.43511	8.93951	8.05354	6.52259	9.47889	7.68008	6.48925	9.43659	8.93813	7.96456	5.30901	9.90208	6.88172	6.85813	8.09046	8.07717	10.088	7.71727	4.77842	7.63184	8.39188	7.27277	6.70033	8.94681	7.82187	8.92577	5.14367	6.69316	6.66284	9.49781	7.76364	9.20243	7.66093	6.4674	9.95302	7.82561	6.44864	9.84105	9.25619	8.26393	5.95396	9.61545	7.34647	7.16566	8.32001
ADH1B	6.69334	8.50532	4.9698	5.86445	8.005	6.06087	8.20095	6.58189	8.33786	4.8096	5.64381	7.89343	5.96681	8.10071	4.81445	8.98839	6.03078	5.99728	4.65939	6.21308	8.90949	8.46179	5.05436	7.27296	5.38571	6.8043	6.35579	7.99998	8.06323	6.68438	5.06154	5.82413	6.1355	8.67106	4.80614	8.81785	6.19212	6.49306	8.49781	4.57136	5.57404	7.91506	5.76415	8.15665	5.59303	8.80511	6.31732	6.52553	5.421
THBS2	7.99327	8.89386	5.98674	5.34589	8.53482	7.23761	8.18895	7.90705	8.9697	5.80573	5.15575	8.61754	7.3259	8.1732	4.63679	9.8298	7.18165	7.0499	5.9054	6.38455	9.46499	8.07179	6.50362	10.4272	6.98897	6.79066	6.35962	7.66778	8.26136	6.63602	4.88712	7.03511	6.8455	8.5099	6.14698	8.51338	6.45044	8.07702	9.44189	5.55339	4.81047	8.9264	7.46178	8.38272	5.79392	9.0317	7.35954	7.27306	6.31688
MEST	8.6544	8.51659	5.68614	7.34576	9.25055	8.98357	8.02134	8.69017	8.40418	5.71974	7.36745	9.20624	8.91176	8.03448	5.57661	9.46532	6.72276	8.4403	6.69531	8.54075	9.79632	9.40758	6.61822	7.21214	5.66877	7.66219	7.31001	8.27585	7.57164	8.56463	5.65826	6.79829	8.46851	9.53169	6.89101	9.26633	8.37414	9.19648	9.07736	6.36658	7.96127	9.76469	9.51927	8.60446	6.23624	9.4656	7.2127	8.74295	7.32538
COL15A1	7.49005	7.57842	6.6609	6.06232	7.81611	6.16146	7.5456	7.42319	7.47258	6.59527	6.04069	7.79603	6.072	7.57769	5.21158	7.7429	6.9357	6.83378	9.45986	5.82997	7.44283	7.29021	5.46067	8.63477	5.55408	6.24508	5.63405	6.87431	7.04281	6.36664	5.32951	7.0469	6.95081	7.5593	9.5264	7.85476	5.9555	7.73027	7.80135	6.74061	6.11808	8.15112	6.13254	7.86184	5.32135	7.23503	6.56844	6.55863	8.44405
LUM	7.74029	9.53241	6.11942	6.01942	9.17618	7.46451	9.00615	7.68373	9.51282	5.98874	5.87814	9.19172	7.33414	9.02721	4.19437	9.56737	7.90026	8.1289	4.86345	7.23163	9.66137	8.29103	4.47113	8.52978	7.70666	7.85574	6.65242	8.83391	8.61207	7.58813	4.54707	7.94684	8.12732	9.56988	5.19387	9.49696	7.34453	7.1265	9.0536	5.37724	5.29193	8.71972	6.83712	8.53337	5.1645	9.45208	8.08482	8.15891	5.61539
[truncated: 62 more columns]

## Sheet: Table S8
gene	B	S.E.	Wald	df	Sig.	Exp(B)	Lower	Upper
SERPINE2	1.603	0.443	13.06	1	0	4.966	2.082	11.844
RNASE6	2.519	0.669	14.171	1	0	12.415	3.345	46.078
MS4A6A	3.042	0.882	11.908	1	0.001	20.946	3.722	117.889
CD163	1.805	0.469	14.788	1	0	6.082	2.424	15.264
BLNK	0.814	0.299	7.416	1	0.006	2.256	1.256	4.053
C1QA	1.837	0.472	15.129	1	0	6.275	2.487	15.833
VSIG4	2.402	0.661	13.193	1	0	11.044	3.022	40.366
C1QB	1.947	0.527	13.678	1	0	7.01	2.498	19.673
MS4A4A	3.226	0.919	12.309	1	0	25.17	4.152	152.58
SERPINF1	1.938	0.504	14.798	1	0	6.948	2.588	18.656
CPVL	2.287	0.588	15.153	1	0	9.847	3.113	31.147
C3	1.024	0.328	9.745	1	0.002	2.784	1.464	5.295
CLU	2.137	0.56	14.56	1	0	8.477	2.828	25.411
CCL19	1.39	0.563	6.09	1	0.014	4.016	1.331	12.117
IRF8	2.112	0.589	12.841	1	0	8.261	2.603	26.221
TYROBP	2.433	0.62	15.406	1	0	11.395	3.381	38.404
ABCA8	1.054	0.328	10.336	1	0.001	2.87	1.509	5.458
IGKC	0.476	0.21	5.111	1	0.024	1.609	1.065	2.431
CYP4B1	-1.251	0.401	9.751	1	0.002	0.286	0.131	0.628
CXCL12	0.887	0.331	7.162	1	0.007	2.427	1.268	4.645
S100A2	0.326	0.215	2.292	1	0.13	1.386	0.908	2.114
COL6A3	2.562	0.743	11.879	1	0.001	12.967	3.02	55.674
KRT19	1.753	0.484	13.115	1	0	5.774	2.236	14.916
ADH1B	2.114	0.598	12.503	1	0	8.284	2.566	26.744
THBS2	1.928	0.519	13.823	1	0	6.874	2.488	18.992
MEST	1.113	0.326	11.641	1	0.001	3.045	1.606	5.771
COL15A1	3.457	0.996	12.037	1	0.001	31.728	4.5	223.681
LUM	1.288	0.333	14.925	1	0	3.625	1.886	6.967
METTL3	2.614	0.844	9.596	1	0.002	13.66	2.612	71.427
ZC3H13	-1.679	1.206	1.94	1	0.164	0.186	0.018	1.981
RBM15	-3.674	1.096	11.236	1	0.001	0.025	0.003	0.217
CBLL1	2.165	1.468	2.175	1	0.14	8.716	0.49	154.892
FMR1	-1.552	0.824	3.543	1	0.06	0.212	0.042	1.066
HNRNPA2B1	0.855	0.687	1.549	1	0.213	2.352	0.612	9.045
IGFBP3	1.965	0.499	15.514	1	0	7.132	2.683	18.957
FTO	-4.294	1.27	11.426	1	0.001	0.014	0.001	0.165
ADAR	1.1	0.832	1.748	1	0.186	3.004	0.588	15.338
ADARB1	4.426	1.766	6.284	1	0.012	83.581	2.626	2660.43
ADARB2	-2.787	1.432	3.79	1	0.052	0.062	0.004	1.019
DNMT1	3.367	0.963	12.233	1	0	28.987	4.394	191.238
DNMT3A	2.963	1.341	4.884	1	0.027	19.353	1.398	267.894
DNMT3B	2.395	0.928	6.666	1	0.01	10.966	1.78	67.537
YTHDC1	-3.096	1.226	6.373	1	0.012	0.045	0.004	0.5
TRMT61B	-2.727	0.871	9.808	1	0.002	0.065	0.012	0.36
RRP8	4.463	1.246	12.833	1	0	86.764	7.548	997.382
CPSF1	2.725	1.099	6.146	1	0.013	15.253	1.769	131.507
CPSF4	2.211	1.036	4.554	1	0.033	9.129	1.198	69.581
CSTF1	2.024	1.109	3.332	1	0.068	7.568	0.861	66.508
CSTF2	5.183	1.509	11.798	1	0.001	178.197	9.257	3430.13
CFI	1.745	0.49	12.651	1	0	5.724	2.189	14.968
PCF11	-2.269	0.78	8.458	1	0.004	0.103	0.022	0.477
CLP1	1.003	1.185	0.717	1	0.397	2.726	0.267	27.783

## Sheet: Table S9
id	Type	RiskScore	risk	Cluster_regulator
GSM2642424	DN	27.921	high	Sub-3
GSM2642428	DN	29.1593	high	Sub-3
GSM1146269	DN	27.8681	high	Sub-3
GSM1146270	DN	32.2644	high	Sub-3
GSM1146274	DN	25.7407	high	Sub-3
GSM1146206	DN	24.9316	high	Sub-3
GSM1146207	DN	31.5226	high	Sub-3
GSM2642294	DN	30.2405	high	Sub-3
GSM2642296	DN	33.3571	high	Sub-3
GSM2810771	DN	32.3355	high	Sub-3
GSM2642425	DN	32.6684	high	Sub-3
GSM2642429	DN	26.0227	high	Sub-3
GSM1146273	DN	29.133	high	Sub-3
GSM1146202	DN	34.5731	high	Sub-3
GSM2642297	DN	25.0468	high	Sub-3
GSM2810770	DN	27.0113	high	Sub-3
GSM2810774	DN	29.202	high	Sub-3
GSM2810775	DN	23.785	high	Sub-3
GSM2810646	DN	32.5243	high	Sub-3
GSM2642430	DN	32.4159	high	Sub-2
GSM1146275	DN	32.9297	high	Sub-2
GSM1146205	DN	32.1139	high	Sub-2
GSM756994	DN	34.3045	high	Sub-2
GSM756996	DN	25.3443	high	Sub-2
GSM756999	DN	25.6428	high	Sub-2
GSM2810776	DN	32.9097	high	Sub-2
GSM2642427	DN	28.7161	high	Sub-2
GSM1146272	DN	28.5591	high	Sub-2
GSM756992	DN	26.372	high	Sub-2
GSM756993	DN	24.6843	high	Sub-2
GSM756995	DN	27.0426	high	Sub-2
GSM756998	DN	27.5584	high	Sub-2
GSM757000	DN	27.3021	high	Sub-2
GSM2642295	DN	33.3537	high	Sub-2
GSM2810773	DN	27.7819	high	Sub-2
GSM2810648	DN	26.9913	high	Sub-2
GSM2810649	DN	30.6313	high	Sub-2
GSM2642426	DN	27.302	high	Sub-1
GSM1146271	DN	26.7141	high	Sub-1
GSM1146201	DN	24.1154	high	Sub-1
GSM756997	DN	22.8339	high	Sub-1
GSM2642291	DN	23.1743	high	Sub-1
GSM2642292	DN	24.7557	high	Sub-1
GSM2642293	DN	27.4313	high	Sub-1
GSM2810772	DN	24.7576	high	Sub-1
GSM1146203	DN	24.829	high	Sub-1
GSM1146204	DN	28.1112	high	Sub-1
GSM2810645	DN	23.7368	high	Sub-1
GSM2810647	DN	24.0009	high	Sub-1
GSM757003	CON	15.9831	low	Sub-3
GSM757005	CON	15.0569	low	Sub-3
GSM757006	CON	13.3933	low	Sub-3
GSM757008	CON	11.9227	low	Sub-3
GSM757009	CON	17.395	low	Sub-3
GSM2810794	CON	13.7092	low	Sub-3
GSM2810795	CON	17.4296	low	Sub-3
GSM2810797	CON	11.2818	low	Sub-3
GSM2810800	CON	18.2588	high	Sub-3
GSM757010	CON	19.8391	high	Sub-3
GSM757012	CON	15.7197	low	Sub-3
GSM2810796	CON	16.9102	low	Sub-3
GSM2810798	CON	15.2913	low	Sub-3
GSM2810801	CON	17.6967	low	Sub-3
GSM2810804	CON	10.9746	low	Sub-3
GSM1146222	CON	9.26123	low	Sub-2
GSM1146233	CON	12.5694	low	Sub-2
GSM2642331	CON	13.3069	low	Sub-2
GSM2642332	CON	11.4169	low	Sub-2
GSM2642333	CON	12.3274	low	Sub-2
GSM2810806	CON	21.0032	high	Sub-2
GSM2642475	CON	15.9433	low	Sub-1
GSM1146320	CON	16.1789	low	Sub-1
GSM1146217	CON	12.4369	low	Sub-1
GSM1146220	CON	14.4476	low	Sub-1
GSM1146221	CON	14.9052	low	Sub-1
GSM1146229	CON	14.0748	low	Sub-1
GSM1146234	CON	14.1011	low	Sub-1
GSM757001	CON	15.6377	low	Sub-1
GSM757004	CON	13.6028	low	Sub-1
GSM757011	CON	18.2144	high	Sub-1
GSM757013	CON	12.7225	low	Sub-1
GSM2642305	CON	12.6358	low	Sub-1
GSM2642307	CON	17.4598	low	Sub-1
GSM2642334	CON	16.6968	low	Sub-1
GSM2810793	CON	17.6355	high	Sub-1
GSM2810802	CON	15.6656	low	Sub-1
GSM2810803	CON	14.8293	low	Sub-1
GSM2810808	CON	9.1758	low	Sub-1
GSM2810809	CON	16.9705	low	Sub-1
GSM2810838	CON	15.1048	low	Sub-1
GSM2810840	CON	6.81142	low	Sub-1
GSM2642476	CON	10.9392	low	Sub-1
GSM2642477	CON	7.74733	low	Sub-1
GSM1146321	CON	11.2449	low	Sub-1
GSM1146322	CON	8.64108	low	Sub-1
GSM1146215	CON	11.6216	low	Sub-1
GSM1146216	CON	12.1258	low	Sub-1
GSM1146218	CON	16.2202	low	Sub-1
GSM1146219	CON	16.7558	low	Sub-1
GSM1146230	CON	13.6376	low	Sub-1
GSM1146231	CON	18.0223	high	Sub-1
GSM1146232	CON	17.718	low	Sub-1
GSM757002	CON	17.9614	low	Sub-1
GSM757007	CON	15.4374	low	Sub-1
GSM2642306	CON	13.0762	low	Sub-1
GSM2642330	CON	16.4846	low	Sub-1
GSM2810799	CON	14.4663	low	Sub-1
GSM2810805	CON	15.7584	low	Sub-1
GSM2810807	CON	11.9482	low	Sub-1
GSM2810810	CON	11.6835	low	Sub-1
GSM2810839	CON	9.73041	low	Sub-1
